# Supplementary material for: Rh(iii)-catalyzed synthesis of tetracyclic isoquinolinium salts via C–H activation and [4+2] annulation of 1-phenyl-3,4-dihydroisoquinolines and alkynes in ethanol
Source: RSC Adv. 2018 Aug 24;8(52):30050–4. doi: 10.1039/c8ra05443f (PMC9085511; doi:10.1039/c8ra05443f)
Supplement: RA-008-C8RA05443F-s002 [file RA-008-C8RA05443F-s002.cif]

# Electronic Supplementary Material (ESI) for RSC Advances.
# This journal is © The Royal Society of Chemistry 2018

####################################################################### 
# 
# This file contains crystal structure data downloaded from the 
# Cambridge Structural Database (CSD) hosted by the Cambridge 
# Crystallographic Data Centre (CCDC).
# 
# Full information about CCDC data access policies and citation 
# guidelines are available at http://www.ccdc.cam.ac.uk/access/V1 
# 
# Audit and citation data items may have been added by the CCDC. 
# Please retain this information to preserve the provenance of 
# this file and to allow appropriate attribution of the data. 
# 
#######################################################################

data_171216_s1_dxx_sq
_database_code_depnum_ccdc_archive 'CCDC 1828400'
_audit_update_record             
;
2018-03-12 deposited with the CCDC.
2018-08-06 downloaded from the CCDC.
;

_audit_creation_method           SHELXL-2014/7
_shelx_SHELXL_version_number     2014/7
_chemical_name_systematic        ?
_chemical_name_common            ?
_chemical_melting_point          ?
_chemical_formula_moiety         ?
_chemical_formula_sum            'C34 H28 F3 N O5'
_chemical_formula_weight         587.57

loop_
_atom_type_symbol
_atom_type_description
_atom_type_scat_dispersion_real
_atom_type_scat_dispersion_imag
_atom_type_scat_source
C C 0.0033 0.0016 'International Tables Vol C Tables 4.2.6.8 and 6.1.1.4'
H H 0.0000 0.0000 'International Tables Vol C Tables 4.2.6.8 and 6.1.1.4'
F F 0.0171 0.0103 'International Tables Vol C Tables 4.2.6.8 and 6.1.1.4'
N N 0.0061 0.0033 'International Tables Vol C Tables 4.2.6.8 and 6.1.1.4'
O O 0.0106 0.0060 'International Tables Vol C Tables 4.2.6.8 and 6.1.1.4'

_space_group_crystal_system      triclinic
_space_group_IT_number           2
_space_group_name_H-M_alt        'P -1'
_space_group_name_Hall           '-P 1'

_shelx_space_group_comment       
;
The symmetry employed for this shelxl refinement is uniquely defined
by the following loop, which should always be used as a source of
symmetry information in preference to the above space-group names.
They are only intended as comments.
;

loop_
_space_group_symop_operation_xyz
'x, y, z'
'-x, -y, -z'

_cell_length_a                   10.8707(6)
_cell_length_b                   12.3194(7)
_cell_length_c                   13.1341(8)
_cell_angle_alpha                87.958(5)
_cell_angle_beta                 74.654(5)
_cell_angle_gamma                70.533(5)
_cell_volume                     1596.56(17)
_cell_formula_units_Z            2
_cell_measurement_temperature    293(2)
_cell_measurement_reflns_used    3115
_cell_measurement_theta_min      3.4900
_cell_measurement_theta_max      26.4330

_exptl_crystal_description       BLOCK
_exptl_crystal_colour            WHITE
_exptl_crystal_density_meas      ?
_exptl_crystal_density_method    ?
_exptl_crystal_density_diffrn    1.222
_exptl_crystal_F_000             612
_exptl_transmission_factor_min   ?
_exptl_transmission_factor_max   ?
_exptl_crystal_size_max          0.350
_exptl_crystal_size_mid          0.300
_exptl_crystal_size_min          0.250
_exptl_absorpt_coefficient_mu    0.093
_shelx_estimated_absorpt_T_min   0.968
_shelx_estimated_absorpt_T_max   0.977
_exptl_absorpt_correction_T_min  0.93467
_exptl_absorpt_correction_T_max  1.00000
_exptl_absorpt_correction_type   multi-scan
_exptl_absorpt_process_details   SADABS
_exptl_absorpt_special_details   ?
_diffrn_ambient_temperature      293(2)
_diffrn_radiation_wavelength     0.71073
_diffrn_radiation_type           MoK\a
_diffrn_source                   'Enhance (Mo) X-ray Source'
_diffrn_measurement_device_type  'Xcalibur, Eos'
_diffrn_measurement_method       ?
_diffrn_detector_area_resol_mean ?
_diffrn_reflns_number            11669
_diffrn_reflns_av_unetI/netI     0.0383
_diffrn_reflns_av_R_equivalents  0.0201
_diffrn_reflns_limit_h_min       -10
_diffrn_reflns_limit_h_max       12
_diffrn_reflns_limit_k_min       -14
_diffrn_reflns_limit_k_max       14
_diffrn_reflns_limit_l_min       -15
_diffrn_reflns_limit_l_max       15
_diffrn_reflns_theta_min         2.993
_diffrn_reflns_theta_max         25.020
_diffrn_reflns_theta_full        25.020
_diffrn_measured_fraction_theta_max 0.998
_diffrn_measured_fraction_theta_full 0.998
_diffrn_reflns_Laue_measured_fraction_max 0.998
_diffrn_reflns_Laue_measured_fraction_full 0.998
_diffrn_reflns_point_group_measured_fraction_max 0.998
_diffrn_reflns_point_group_measured_fraction_full 0.998
_reflns_number_total             5615
_reflns_number_gt                3642
_reflns_threshold_expression     'I > 2\s(I)'
_reflns_Friedel_coverage         0.000
_reflns_Friedel_fraction_max     .
_reflns_Friedel_fraction_full    .

_reflns_special_details          
;
 Reflections were merged by SHELXL according to the crystal
 class for the calculation of statistics and refinement.
 
 Structure factors included contributions from the .fab file.
 
 _reflns_Friedel_fraction is defined as the number of unique
 Friedel pairs measured divided by the number that would be
 possible theoretically, ignoring centric projections and
 systematic absences.
;

_computing_data_collection       ?
_computing_cell_refinement       ?
_computing_data_reduction        ?
_computing_structure_solution    ?
_computing_structure_refinement  'SHELXL-2014/7 (Sheldrick, 2014)'
_computing_molecular_graphics    ?
_computing_publication_material  ?
_refine_special_details          ?
_refine_ls_structure_factor_coef Fsqd
_refine_ls_matrix_type           full
_refine_ls_weighting_scheme      calc
_refine_ls_weighting_details     
'w=1/[\s^2^(Fo^2^)+(0.1199P)^2^] where P=(Fo^2^+2Fc^2^)/3'
_atom_sites_solution_primary     ?
_atom_sites_solution_secondary   ?
_atom_sites_solution_hydrogens   geom
_refine_ls_hydrogen_treatment    constr
_refine_ls_extinction_method     none
_refine_ls_extinction_coef       .
_refine_ls_number_reflns         5615
_refine_ls_number_parameters     401
_refine_ls_number_restraints     0
_refine_ls_R_factor_all          0.0952
_refine_ls_R_factor_gt           0.0619
_refine_ls_wR_factor_ref         0.2164
_refine_ls_wR_factor_gt          0.1870
_refine_ls_goodness_of_fit_ref   1.119
_refine_ls_restrained_S_all      1.119
_refine_ls_shift/su_max          0.002
_refine_ls_shift/su_mean         0.000

loop_
_atom_site_label
_atom_site_type_symbol
_atom_site_fract_x
_atom_site_fract_y
_atom_site_fract_z
_atom_site_U_iso_or_equiv
_atom_site_adp_type
_atom_site_occupancy
_atom_site_site_symmetry_order
_atom_site_calc_flag
_atom_site_refinement_flags_posn
_atom_site_refinement_flags_adp
_atom_site_refinement_flags_occupancy
_atom_site_disorder_assembly
_atom_site_disorder_group
O1 O 0.5631(2) 0.48021(17) 0.26852(15) 0.0690(6) Uani 1 1 d . . . . .
O2 O 0.49873(18) 0.31489(16) 0.36649(14) 0.0584(5) Uani 1 1 d . . . . .
O3 O 0.8893(2) -0.13236(15) 0.75154(16) 0.0730(6) Uani 1 1 d . . . . .
N1 N 0.79535(19) 0.39006(16) 0.66731(16) 0.0435(5) Uani 1 1 d . . . . .
C1 C 0.6228(2) 0.4404(2) 0.34765(19) 0.0491(6) Uani 1 1 d . . . . .
C2 C 0.5857(2) 0.3511(2) 0.40199(19) 0.0451(6) Uani 1 1 d . . . . .
C3 C 0.6357(2) 0.3081(2) 0.48654(18) 0.0444(6) Uani 1 1 d . . . . .
H3 H 0.6099 0.2500 0.5235 0.053 Uiso 1 1 calc R U . . .
C4 C 0.7251(2) 0.35155(19) 0.51718(18) 0.0420(6) Uani 1 1 d . . . . .
C5 C 0.7750(2) 0.31181(19) 0.60990(19) 0.0412(6) Uani 1 1 d . . . . .
C6 C 0.8030(3) 0.4991(2) 0.6203(2) 0.0522(7) Uani 1 1 d . . . . .
H6A H 0.7144 0.5583 0.6423 0.063 Uiso 1 1 calc R U . . .
H6B H 0.8655 0.5238 0.6465 0.063 Uiso 1 1 calc R U . . .
C7 C 0.8481(3) 0.4870(2) 0.5043(2) 0.0569(7) Uani 1 1 d . . . . .
H7A H 0.9411 0.4355 0.4816 0.068 Uiso 1 1 calc R U . . .
H7B H 0.8443 0.5616 0.4761 0.068 Uiso 1 1 calc R U . . .
C8 C 0.7603(2) 0.4406(2) 0.46347(19) 0.0457(6) Uani 1 1 d . . . . .
C9 C 0.7103(3) 0.4832(2) 0.3775(2) 0.0512(6) Uani 1 1 d . . . . .
H9 H 0.7365 0.5409 0.3400 0.061 Uiso 1 1 calc R U . . .
C10 C 0.6049(5) 0.5644(4) 0.2058(3) 0.1267(18) Uani 1 1 d . . . . .
H10A H 0.5594 0.5828 0.1508 0.190 Uiso 1 1 calc R U . . .
H10B H 0.7010 0.5347 0.1748 0.190 Uiso 1 1 calc R U . . .
H10C H 0.5827 0.6328 0.2494 0.190 Uiso 1 1 calc R U . . .
C11 C 0.4537(3) 0.2287(3) 0.4226(3) 0.0798(10) Uani 1 1 d . . . . .
H11A H 0.3899 0.2129 0.3921 0.120 Uiso 1 1 calc R U . . .
H11B H 0.4110 0.2551 0.4953 0.120 Uiso 1 1 calc R U . . .
H11C H 0.5298 0.1595 0.4183 0.120 Uiso 1 1 calc R U . . .
C12 C 0.8015(2) 0.19774(19) 0.64400(19) 0.0424(6) Uani 1 1 d . . . . .
C13 C 0.8159(2) 0.1047(2) 0.57802(19) 0.0473(6) Uani 1 1 d . . . . .
H13 H 0.8043 0.1185 0.5105 0.057 Uiso 1 1 calc R U . . .
C14 C 0.8465(3) -0.0055(2) 0.6102(2) 0.0523(7) Uani 1 1 d . . . . .
H14 H 0.8570 -0.0661 0.5647 0.063 Uiso 1 1 calc R U . . .
C15 C 0.8618(3) -0.0264(2) 0.7122(2) 0.0527(7) Uani 1 1 d . . . . .
C16 C 0.8507(3) 0.0616(2) 0.7786(2) 0.0525(7) Uani 1 1 d . . . . .
H16 H 0.8608 0.0464 0.8464 0.063 Uiso 1 1 calc R U . . .
C17 C 0.8244(2) 0.1746(2) 0.74533(19) 0.0445(6) Uani 1 1 d . . . . .
C18 C 0.8220(2) 0.2665(2) 0.81015(19) 0.0462(6) Uani 1 1 d . . . . .
C19 C 0.8110(2) 0.37115(19) 0.76919(19) 0.0436(6) Uani 1 1 d . . . . .
C20 C 0.9126(4) -0.2281(3) 0.6838(3) 0.0897(11) Uani 1 1 d . . . . .
H20A H 0.9883 -0.2341 0.6240 0.135 Uiso 1 1 calc R U . . .
H20B H 0.8335 -0.2179 0.6599 0.135 Uiso 1 1 calc R U . . .
H20C H 0.9316 -0.2973 0.7216 0.135 Uiso 1 1 calc R U . . .
C21 C 0.8314(3) 0.2462(2) 0.9210(2) 0.0496(6) Uani 1 1 d . . . . .
C22 C 0.9528(3) 0.2034(3) 0.9443(2) 0.0751(9) Uani 1 1 d . . . . .
H22 H 1.0323 0.1898 0.8904 0.090 Uiso 1 1 calc R U . . .
C23 C 0.9604(4) 0.1799(3) 1.0456(3) 0.0898(11) Uani 1 1 d . . . . .
H23 H 1.0444 0.1507 1.0599 0.108 Uiso 1 1 calc R U . . .
C24 C 0.8461(5) 0.1990(3) 1.1245(3) 0.0949(12) Uani 1 1 d . . . . .
H24 H 0.8508 0.1819 1.1932 0.114 Uiso 1 1 calc R U . . .
C25 C 0.7237(5) 0.2436(4) 1.1031(3) 0.1100(13) Uani 1 1 d . . . . .
H25 H 0.6444 0.2574 1.1573 0.132 Uiso 1 1 calc R U . . .
C26 C 0.7172(4) 0.2682(3) 1.0012(3) 0.0857(10) Uani 1 1 d . . . . .
H26 H 0.6333 0.3003 0.9873 0.103 Uiso 1 1 calc R U . . .
C27 C 0.8085(3) 0.4714(2) 0.8306(2) 0.0486(6) Uani 1 1 d . . . . .
C28 C 0.9225(3) 0.4785(2) 0.8505(2) 0.0618(8) Uani 1 1 d . . . . .
H28 H 1.0050 0.4200 0.8245 0.074 Uiso 1 1 calc R U . . .
C29 C 0.9161(4) 0.5730(3) 0.9095(3) 0.0763(9) Uani 1 1 d . . . . .
H29 H 0.9941 0.5779 0.9227 0.092 Uiso 1 1 calc R U . . .
C30 C 0.7949(4) 0.6581(3) 0.9479(3) 0.0796(9) Uani 1 1 d . . . . .
H30 H 0.7900 0.7205 0.9885 0.095 Uiso 1 1 calc R U . . .
C31 C 0.6810(4) 0.6524(3) 0.9270(3) 0.0815(10) Uani 1 1 d . . . . .
H31 H 0.5990 0.7117 0.9522 0.098 Uiso 1 1 calc R U . . .
C32 C 0.6867(3) 0.5592(2) 0.8689(2) 0.0679(8) Uani 1 1 d . . . . .
H32 H 0.6085 0.5554 0.8554 0.081 Uiso 1 1 calc R U . . .
O4 O 0.1093(3) 0.2409(2) 0.5617(2) 0.1051(8) Uani 1 1 d . . . . .
O5 O 0.1845(4) 0.2892(3) 0.6879(2) 0.1265(11) Uani 1 1 d . . . . .
C33 C 0.1691(3) 0.2236(3) 0.6309(3) 0.0731(9) Uani 1 1 d . . . . .
C34 C 0.2356(5) 0.0981(4) 0.6451(4) 0.0975(12) Uani 1 1 d . . . . .
F1 F 0.1579(4) 0.0329(2) 0.6400(3) 0.1138(11) Uani 0.745(4) 1 d . . P A 1
F2 F 0.2558(6) 0.0698(4) 0.7399(4) 0.1574(17) Uani 0.745(4) 1 d . . P A 1
F3 F 0.3431(4) 0.0531(3) 0.5677(6) 0.174(3) Uani 0.745(4) 1 d . . P A 1
F1A F 0.3029(17) 0.0279(11) 0.5627(12) 0.1138(11) Uani 0.255(4) 1 d . . P A 2
F2A F 0.208(2) 0.0568(14) 0.7134(15) 0.1574(17) Uani 0.255(4) 1 d . . P A 2
F3A F 0.3809(11) 0.0974(9) 0.6426(14) 0.174(3) Uani 0.255(4) 1 d . . P A 2

loop_
_atom_site_aniso_label
_atom_site_aniso_U_11
_atom_site_aniso_U_22
_atom_site_aniso_U_33
_atom_site_aniso_U_23
_atom_site_aniso_U_13
_atom_site_aniso_U_12
O1 0.0825(13) 0.0839(14) 0.0596(12) 0.0280(11) -0.0425(11) -0.0366(11)
O2 0.0598(11) 0.0653(12) 0.0634(12) 0.0073(9) -0.0304(10) -0.0277(9)
O3 0.1221(17) 0.0404(11) 0.0649(13) 0.0132(10) -0.0435(12) -0.0248(10)
N1 0.0453(11) 0.0384(11) 0.0524(13) 0.0071(9) -0.0230(10) -0.0143(8)
C1 0.0498(14) 0.0568(16) 0.0423(14) 0.0089(12) -0.0208(12) -0.0138(12)
C2 0.0404(13) 0.0512(15) 0.0446(14) 0.0002(12) -0.0145(11) -0.0140(11)
C3 0.0492(14) 0.0427(14) 0.0424(14) 0.0057(11) -0.0135(11) -0.0165(11)
C4 0.0419(13) 0.0417(13) 0.0433(14) 0.0074(11) -0.0153(11) -0.0125(10)
C5 0.0420(13) 0.0414(13) 0.0448(14) 0.0084(11) -0.0158(11) -0.0171(10)
C6 0.0648(16) 0.0424(14) 0.0615(17) 0.0144(12) -0.0315(14) -0.0233(12)
C7 0.0637(17) 0.0606(17) 0.0640(19) 0.0205(14) -0.0294(14) -0.0358(14)
C8 0.0429(13) 0.0476(14) 0.0468(15) 0.0091(12) -0.0147(11) -0.0141(11)
C9 0.0544(15) 0.0554(16) 0.0483(15) 0.0175(12) -0.0171(12) -0.0231(12)
C10 0.168(4) 0.167(4) 0.107(3) 0.094(3) -0.092(3) -0.102(4)
C11 0.086(2) 0.070(2) 0.114(3) 0.0252(19) -0.056(2) -0.0446(17)
C12 0.0436(13) 0.0391(13) 0.0465(14) 0.0052(11) -0.0160(11) -0.0139(10)
C13 0.0599(15) 0.0451(15) 0.0429(15) 0.0077(12) -0.0220(12) -0.0194(12)
C14 0.0676(17) 0.0402(14) 0.0523(16) 0.0028(12) -0.0218(13) -0.0176(12)
C15 0.0686(17) 0.0380(14) 0.0560(17) 0.0109(12) -0.0258(14) -0.0175(12)
C16 0.0728(17) 0.0426(15) 0.0497(15) 0.0101(12) -0.0303(13) -0.0193(12)
C17 0.0505(14) 0.0413(14) 0.0444(14) 0.0062(11) -0.0192(11) -0.0144(10)
C18 0.0491(14) 0.0443(14) 0.0459(15) 0.0032(12) -0.0185(11) -0.0119(11)
C19 0.0446(13) 0.0393(14) 0.0485(15) 0.0011(11) -0.0198(11) -0.0105(10)
C20 0.150(3) 0.0396(17) 0.082(2) 0.0082(16) -0.044(2) -0.0263(18)
C21 0.0647(17) 0.0437(14) 0.0474(16) 0.0053(12) -0.0246(14) -0.0201(12)
C22 0.074(2) 0.094(2) 0.065(2) 0.0238(17) -0.0331(17) -0.0277(17)
C23 0.110(3) 0.110(3) 0.075(3) 0.034(2) -0.056(2) -0.048(2)
C24 0.156(4) 0.092(3) 0.063(2) 0.022(2) -0.059(3) -0.054(3)
C25 0.119(3) 0.147(4) 0.049(2) 0.005(2) -0.006(2) -0.040(3)
C26 0.077(2) 0.116(3) 0.054(2) 0.0060(19) -0.0197(18) -0.0176(19)
C27 0.0608(16) 0.0427(14) 0.0487(15) 0.0054(12) -0.0251(13) -0.0176(12)
C28 0.0724(18) 0.0495(16) 0.073(2) 0.0047(14) -0.0394(16) -0.0172(13)
C29 0.103(3) 0.067(2) 0.086(2) 0.0122(18) -0.055(2) -0.043(2)
C30 0.118(3) 0.057(2) 0.071(2) -0.0054(16) -0.024(2) -0.038(2)
C31 0.085(2) 0.056(2) 0.092(3) -0.0166(17) -0.0033(19) -0.0220(16)
C32 0.0634(18) 0.0531(18) 0.084(2) -0.0104(16) -0.0157(16) -0.0180(14)
O4 0.0923(18) 0.0923(18) 0.125(2) 0.0297(16) -0.0386(17) -0.0191(14)
O5 0.178(3) 0.090(2) 0.112(2) -0.0210(17) 0.000(2) -0.074(2)
C33 0.073(2) 0.055(2) 0.083(2) 0.0024(18) -0.0029(18) -0.0247(16)
C34 0.109(3) 0.085(3) 0.083(3) 0.003(2) -0.033(2) -0.007(2)
F1 0.162(3) 0.0735(18) 0.128(3) 0.0133(17) -0.043(2) -0.0653(19)
F2 0.237(5) 0.137(3) 0.152(3) 0.054(3) -0.147(3) -0.064(3)
F3 0.098(3) 0.056(3) 0.301(7) 0.004(3) 0.042(4) -0.0153(18)
F1A 0.162(3) 0.0735(18) 0.128(3) 0.0133(17) -0.043(2) -0.0653(19)
F2A 0.237(5) 0.137(3) 0.152(3) 0.054(3) -0.147(3) -0.064(3)
F3A 0.098(3) 0.056(3) 0.301(7) 0.004(3) 0.042(4) -0.0153(18)

_geom_special_details            
;
 All esds (except the esd in the dihedral angle between two l.s. planes)
 are estimated using the full covariance matrix.  The cell esds are taken
 into account individually in the estimation of esds in distances, angles
 and torsion angles; correlations between esds in cell parameters are only
 used when they are defined by crystal symmetry.  An approximate (isotropic)
 treatment of cell esds is used for estimating esds involving l.s. planes.
;

loop_
_geom_bond_atom_site_label_1
_geom_bond_atom_site_label_2
_geom_bond_distance
_geom_bond_site_symmetry_2
_geom_bond_publ_flag
O1 C1 1.360(3) . ?
O1 C10 1.420(4) . ?
O2 C2 1.357(3) . ?
O2 C11 1.418(3) . ?
O3 C15 1.354(3) . ?
O3 C20 1.416(3) . ?
N1 C5 1.353(3) . ?
N1 C19 1.395(3) . ?
N1 C6 1.477(3) . ?
C1 C9 1.373(3) . ?
C1 C2 1.403(3) . ?
C2 C3 1.376(3) . ?
C3 C4 1.401(3) . ?
C3 H3 0.9300 . ?
C4 C8 1.388(3) . ?
C4 C5 1.465(3) . ?
C5 C12 1.418(3) . ?
C6 C7 1.469(4) . ?
C6 H6A 0.9700 . ?
C6 H6B 0.9700 . ?
C7 C8 1.477(3) . ?
C7 H7A 0.9700 . ?
C7 H7B 0.9700 . ?
C8 C9 1.393(3) . ?
C9 H9 0.9300 . ?
C10 H10A 0.9600 . ?
C10 H10B 0.9600 . ?
C10 H10C 0.9600 . ?
C11 H11A 0.9600 . ?
C11 H11B 0.9600 . ?
C11 H11C 0.9600 . ?
C12 C13 1.403(3) . ?
C12 C17 1.420(3) . ?
C13 C14 1.366(3) . ?
C13 H13 0.9300 . ?
C14 C15 1.398(3) . ?
C14 H14 0.9300 . ?
C15 C16 1.370(3) . ?
C16 C17 1.403(3) . ?
C16 H16 0.9300 . ?
C17 C18 1.430(3) . ?
C18 C19 1.359(3) . ?
C18 C21 1.492(3) . ?
C19 C27 1.487(3) . ?
C20 H20A 0.9600 . ?
C20 H20B 0.9600 . ?
C20 H20C 0.9600 . ?
C21 C26 1.352(4) . ?
C21 C22 1.361(4) . ?
C22 C23 1.370(4) . ?
C22 H22 0.9300 . ?
C23 C24 1.346(5) . ?
C23 H23 0.9300 . ?
C24 C25 1.361(6) . ?
C24 H24 0.9300 . ?
C25 C26 1.376(5) . ?
C25 H25 0.9300 . ?
C26 H26 0.9300 . ?
C27 C28 1.363(3) . ?
C27 C32 1.381(4) . ?
C28 C29 1.394(4) . ?
C28 H28 0.9300 . ?
C29 C30 1.361(5) . ?
C29 H29 0.9300 . ?
C30 C31 1.361(5) . ?
C30 H30 0.9300 . ?
C31 C32 1.377(4) . ?
C31 H31 0.9300 . ?
C32 H32 0.9300 . ?
O4 C33 1.225(4) . ?
O5 C33 1.200(4) . ?
C33 C34 1.502(5) . ?
C34 F2A 1.040(17) . ?
C34 F1A 1.296(15) . ?
C34 F3 1.299(6) . ?
C34 F2 1.336(6) . ?
C34 F1 1.358(5) . ?
C34 F3A 1.568(13) . ?

loop_
_geom_angle_atom_site_label_1
_geom_angle_atom_site_label_2
_geom_angle_atom_site_label_3
_geom_angle
_geom_angle_site_symmetry_1
_geom_angle_site_symmetry_3
_geom_angle_publ_flag
C1 O1 C10 117.2(2) . . ?
C2 O2 C11 117.32(19) . . ?
C15 O3 C20 118.4(2) . . ?
C5 N1 C19 122.43(19) . . ?
C5 N1 C6 119.04(19) . . ?
C19 N1 C6 118.52(18) . . ?
O1 C1 C9 124.8(2) . . ?
O1 C1 C2 115.0(2) . . ?
C9 C1 C2 120.2(2) . . ?
O2 C2 C3 124.7(2) . . ?
O2 C2 C1 115.6(2) . . ?
C3 C2 C1 119.7(2) . . ?
C2 C3 C4 120.4(2) . . ?
C2 C3 H3 119.8 . . ?
C4 C3 H3 119.8 . . ?
C8 C4 C3 119.5(2) . . ?
C8 C4 C5 118.51(19) . . ?
C3 C4 C5 121.8(2) . . ?
N1 C5 C12 118.08(19) . . ?
N1 C5 C4 117.42(19) . . ?
C12 C5 C4 124.5(2) . . ?
C7 C6 N1 112.0(2) . . ?
C7 C6 H6A 109.2 . . ?
N1 C6 H6A 109.2 . . ?
C7 C6 H6B 109.2 . . ?
N1 C6 H6B 109.2 . . ?
H6A C6 H6B 107.9 . . ?
C6 C7 C8 109.9(2) . . ?
C6 C7 H7A 109.7 . . ?
C8 C7 H7A 109.7 . . ?
C6 C7 H7B 109.7 . . ?
C8 C7 H7B 109.7 . . ?
H7A C7 H7B 108.2 . . ?
C4 C8 C9 119.9(2) . . ?
C4 C8 C7 116.6(2) . . ?
C9 C8 C7 123.5(2) . . ?
C1 C9 C8 120.4(2) . . ?
C1 C9 H9 119.8 . . ?
C8 C9 H9 119.8 . . ?
O1 C10 H10A 109.5 . . ?
O1 C10 H10B 109.5 . . ?
H10A C10 H10B 109.5 . . ?
O1 C10 H10C 109.5 . . ?
H10A C10 H10C 109.5 . . ?
H10B C10 H10C 109.5 . . ?
O2 C11 H11A 109.5 . . ?
O2 C11 H11B 109.5 . . ?
H11A C11 H11B 109.5 . . ?
O2 C11 H11C 109.5 . . ?
H11A C11 H11C 109.5 . . ?
H11B C11 H11C 109.5 . . ?
C13 C12 C5 122.2(2) . . ?
C13 C12 C17 118.3(2) . . ?
C5 C12 C17 119.3(2) . . ?
C14 C13 C12 121.8(2) . . ?
C14 C13 H13 119.1 . . ?
C12 C13 H13 119.1 . . ?
C13 C14 C15 119.3(2) . . ?
C13 C14 H14 120.4 . . ?
C15 C14 H14 120.4 . . ?
O3 C15 C16 115.8(2) . . ?
O3 C15 C14 123.4(2) . . ?
C16 C15 C14 120.8(2) . . ?
C15 C16 C17 120.6(2) . . ?
C15 C16 H16 119.7 . . ?
C17 C16 H16 119.7 . . ?
C16 C17 C12 119.0(2) . . ?
C16 C17 C18 121.7(2) . . ?
C12 C17 C18 119.3(2) . . ?
C19 C18 C17 119.0(2) . . ?
C19 C18 C21 121.3(2) . . ?
C17 C18 C21 119.7(2) . . ?
C18 C19 N1 120.4(2) . . ?
C18 C19 C27 122.7(2) . . ?
N1 C19 C27 116.86(19) . . ?
O3 C20 H20A 109.5 . . ?
O3 C20 H20B 109.5 . . ?
H20A C20 H20B 109.5 . . ?
O3 C20 H20C 109.5 . . ?
H20A C20 H20C 109.5 . . ?
H20B C20 H20C 109.5 . . ?
C26 C21 C22 118.2(3) . . ?
C26 C21 C18 119.9(2) . . ?
C22 C21 C18 121.9(3) . . ?
C21 C22 C23 121.4(3) . . ?
C21 C22 H22 119.3 . . ?
C23 C22 H22 119.3 . . ?
C24 C23 C22 119.9(3) . . ?
C24 C23 H23 120.1 . . ?
C22 C23 H23 120.1 . . ?
C23 C24 C25 119.6(3) . . ?
C23 C24 H24 120.2 . . ?
C25 C24 H24 120.2 . . ?
C24 C25 C26 120.0(4) . . ?
C24 C25 H25 120.0 . . ?
C26 C25 H25 120.0 . . ?
C21 C26 C25 120.8(3) . . ?
C21 C26 H26 119.6 . . ?
C25 C26 H26 119.6 . . ?
C28 C27 C32 119.2(3) . . ?
C28 C27 C19 121.9(2) . . ?
C32 C27 C19 118.9(2) . . ?
C27 C28 C29 120.4(3) . . ?
C27 C28 H28 119.8 . . ?
C29 C28 H28 119.8 . . ?
C30 C29 C28 119.6(3) . . ?
C30 C29 H29 120.2 . . ?
C28 C29 H29 120.2 . . ?
C29 C30 C31 120.4(3) . . ?
C29 C30 H30 119.8 . . ?
C31 C30 H30 119.8 . . ?
C30 C31 C32 120.2(3) . . ?
C30 C31 H31 119.9 . . ?
C32 C31 H31 119.9 . . ?
C31 C32 C27 120.1(3) . . ?
C31 C32 H32 119.9 . . ?
C27 C32 H32 119.9 . . ?
O5 C33 O4 131.2(4) . . ?
O5 C33 C34 115.2(4) . . ?
O4 C33 C34 113.6(3) . . ?
F2A C34 F1A 113.5(12) . . ?
F3 C34 F2 113.0(5) . . ?
F3 C34 F1 102.9(4) . . ?
F2 C34 F1 98.5(4) . . ?
F2A C34 C33 123.9(11) . . ?
F1A C34 C33 119.6(6) . . ?
F3 C34 C33 110.8(4) . . ?
F2 C34 C33 117.0(4) . . ?
F1 C34 C33 113.3(3) . . ?
F2A C34 F3A 103.9(11) . . ?
F1A C34 F3A 81.9(8) . . ?
C33 C34 F3A 99.9(5) . . ?

loop_
_geom_torsion_atom_site_label_1
_geom_torsion_atom_site_label_2
_geom_torsion_atom_site_label_3
_geom_torsion_atom_site_label_4
_geom_torsion
_geom_torsion_site_symmetry_1
_geom_torsion_site_symmetry_2
_geom_torsion_site_symmetry_3
_geom_torsion_site_symmetry_4
_geom_torsion_publ_flag
C10 O1 C1 C9 6.4(5) . . . . ?
C10 O1 C1 C2 -175.3(3) . . . . ?
C11 O2 C2 C3 1.7(4) . . . . ?
C11 O2 C2 C1 -177.0(3) . . . . ?
O1 C1 C2 O2 1.7(3) . . . . ?
C9 C1 C2 O2 180.0(2) . . . . ?
O1 C1 C2 C3 -177.1(2) . . . . ?
C9 C1 C2 C3 1.2(4) . . . . ?
O2 C2 C3 C4 -179.9(2) . . . . ?
C1 C2 C3 C4 -1.2(4) . . . . ?
C2 C3 C4 C8 1.8(4) . . . . ?
C2 C3 C4 C5 176.9(2) . . . . ?
C19 N1 C5 C12 -14.8(3) . . . . ?
C6 N1 C5 C12 164.5(2) . . . . ?
C19 N1 C5 C4 164.4(2) . . . . ?
C6 N1 C5 C4 -16.3(3) . . . . ?
C8 C4 C5 N1 30.2(3) . . . . ?
C3 C4 C5 N1 -145.1(2) . . . . ?
C8 C4 C5 C12 -150.7(2) . . . . ?
C3 C4 C5 C12 34.1(4) . . . . ?
C5 N1 C6 C7 -26.0(3) . . . . ?
C19 N1 C6 C7 153.3(2) . . . . ?
N1 C6 C7 C8 54.4(3) . . . . ?
C3 C4 C8 C9 -2.2(4) . . . . ?
C5 C4 C8 C9 -177.6(2) . . . . ?
C3 C4 C8 C7 176.2(2) . . . . ?
C5 C4 C8 C7 0.9(3) . . . . ?
C6 C7 C8 C4 -42.3(3) . . . . ?
C6 C7 C8 C9 136.1(3) . . . . ?
O1 C1 C9 C8 176.4(2) . . . . ?
C2 C1 C9 C8 -1.7(4) . . . . ?
C4 C8 C9 C1 2.2(4) . . . . ?
C7 C8 C9 C1 -176.1(3) . . . . ?
N1 C5 C12 C13 -164.0(2) . . . . ?
C4 C5 C12 C13 16.8(4) . . . . ?
N1 C5 C12 C17 11.1(3) . . . . ?
C4 C5 C12 C17 -168.0(2) . . . . ?
C5 C12 C13 C14 177.5(2) . . . . ?
C17 C12 C13 C14 2.3(4) . . . . ?
C12 C13 C14 C15 1.0(4) . . . . ?
C20 O3 C15 C16 -175.0(3) . . . . ?
C20 O3 C15 C14 4.3(4) . . . . ?
C13 C14 C15 O3 178.6(2) . . . . ?
C13 C14 C15 C16 -2.1(4) . . . . ?
O3 C15 C16 C17 179.1(2) . . . . ?
C14 C15 C16 C17 -0.3(4) . . . . ?
C15 C16 C17 C12 3.6(4) . . . . ?
C15 C16 C17 C18 -175.4(2) . . . . ?
C13 C12 C17 C16 -4.6(4) . . . . ?
C5 C12 C17 C16 -179.9(2) . . . . ?
C13 C12 C17 C18 174.5(2) . . . . ?
C5 C12 C17 C18 -0.8(3) . . . . ?
C16 C17 C18 C19 172.7(2) . . . . ?
C12 C17 C18 C19 -6.3(4) . . . . ?
C16 C17 C18 C21 -7.4(4) . . . . ?
C12 C17 C18 C21 173.6(2) . . . . ?
C17 C18 C19 N1 3.2(4) . . . . ?
C21 C18 C19 N1 -176.7(2) . . . . ?
C17 C18 C19 C27 -179.7(2) . . . . ?
C21 C18 C19 C27 0.4(4) . . . . ?
C5 N1 C19 C18 7.7(4) . . . . ?
C6 N1 C19 C18 -171.6(2) . . . . ?
C5 N1 C19 C27 -169.6(2) . . . . ?
C6 N1 C19 C27 11.2(3) . . . . ?
C19 C18 C21 C26 87.9(3) . . . . ?
C17 C18 C21 C26 -92.0(3) . . . . ?
C19 C18 C21 C22 -93.5(3) . . . . ?
C17 C18 C21 C22 86.6(3) . . . . ?
C26 C21 C22 C23 1.8(5) . . . . ?
C18 C21 C22 C23 -176.8(3) . . . . ?
C21 C22 C23 C24 0.1(6) . . . . ?
C22 C23 C24 C25 -1.1(6) . . . . ?
C23 C24 C25 C26 0.4(6) . . . . ?
C22 C21 C26 C25 -2.5(5) . . . . ?
C18 C21 C26 C25 176.1(3) . . . . ?
C24 C25 C26 C21 1.5(6) . . . . ?
C18 C19 C27 C28 74.7(3) . . . . ?
N1 C19 C27 C28 -108.1(3) . . . . ?
C18 C19 C27 C32 -104.9(3) . . . . ?
N1 C19 C27 C32 72.2(3) . . . . ?
C32 C27 C28 C29 0.5(4) . . . . ?
C19 C27 C28 C29 -179.1(3) . . . . ?
C27 C28 C29 C30 0.4(5) . . . . ?
C28 C29 C30 C31 -1.3(5) . . . . ?
C29 C30 C31 C32 1.4(5) . . . . ?
C30 C31 C32 C27 -0.5(5) . . . . ?
C28 C27 C32 C31 -0.4(4) . . . . ?
C19 C27 C32 C31 179.2(3) . . . . ?
O5 C33 C34 F2A 65.5(12) . . . . ?
O4 C33 C34 F2A -115.2(11) . . . . ?
O5 C33 C34 F1A -135.1(8) . . . . ?
O4 C33 C34 F1A 44.2(9) . . . . ?
O5 C33 C34 F3 -105.4(5) . . . . ?
O4 C33 C34 F3 73.8(5) . . . . ?
O5 C33 C34 F2 26.0(6) . . . . ?
O4 C33 C34 F2 -154.7(5) . . . . ?
O5 C33 C34 F1 139.5(4) . . . . ?
O4 C33 C34 F1 -41.2(5) . . . . ?
O5 C33 C34 F3A -48.8(8) . . . . ?
O4 C33 C34 F3A 130.5(7) . . . . ?

loop_
_geom_hbond_atom_site_label_D
_geom_hbond_atom_site_label_H
_geom_hbond_atom_site_label_A
_geom_hbond_distance_DH
_geom_hbond_distance_HA
_geom_hbond_distance_DA
_geom_hbond_angle_DHA
_geom_hbond_site_symmetry_A
C14 H14 F1A 0.93 2.64 3.188(12) 118.2 2_656
C14 H14 O4 0.93 2.63 3.563(4) 178.6 2_656
C11 H11C F1A 0.96 2.47 3.418(15) 169.1 2_656
C11 H11C F3 0.96 2.55 3.457(5) 158.0 2_656
C9 H9 O5 0.93 2.50 3.369(4) 156.6 2_666
C7 H7B O4 0.97 2.65 3.580(4) 160.7 2_666
C6 H6A O2 0.97 2.35 3.279(3) 159.4 2_666

_refine_diff_density_max         0.346
_refine_diff_density_min         -0.302
_refine_diff_density_rms         0.041

_shelx_res_file                  
;

    171216_s1_dxx_sq.res created by SHELXL-2014/7


TITL
CELL 0.71073 10.87067 12.31936 13.13412 87.9576 74.6536 70.5325
ZERR 2 0.00056 0.00074 0.00079 0.0049 0.0048 0.005
LATT 1
SFAC C  H  F  N  O
UNIT 68 56 6 2 10
OMIT 2 3 0
OMIT 3 1 4
OMIT 5 1 3
OMIT  -3.00  50.04
L.S. 20 0   25
ACTA
bond $h
FMAP 2
PLAN 20
HTAB C14 F1A_$2
HTAB C14 O4_$2
HTAB C11 F1A_$2
HTAB C11 F3_$2
EQIV $2 -x+1, -y, -z+1
HTAB C9 O5_$1
HTAB C7 O4_$1
HTAB C6 O2_$1
EQIV $1 -x+1, -y+1, -z+1
SHEL 999 0.8
conf
htab
SIZE 0.25 0.3 0.35
EADP F2 F2A
EADP F1 F1A
EADP F3 F3A
TEMP 20
ABIN
WGHT    0.119900
FVAR       6.76528   0.74451
O1    5    0.563126    0.480205    0.268521    11.00000    0.08246    0.08389 =
         0.05965    0.02797   -0.04253   -0.03660
O2    5    0.498728    0.314894    0.366490    11.00000    0.05984    0.06532 =
         0.06337    0.00729   -0.03038   -0.02768
O3    5    0.889278   -0.132357    0.751542    11.00000    0.12212    0.04037 =
         0.06489    0.01317   -0.04346   -0.02485
N1    4    0.795351    0.390062    0.667307    11.00000    0.04532    0.03844 =
         0.05244    0.00710   -0.02299   -0.01427
C1    1    0.622774    0.440372    0.347646    11.00000    0.04977    0.05681 =
         0.04225    0.00887   -0.02082   -0.01384
C2    1    0.585717    0.351124    0.401989    11.00000    0.04042    0.05119 =
         0.04458    0.00015   -0.01445   -0.01398
C3    1    0.635674    0.308147    0.486535    11.00000    0.04919    0.04274 =
         0.04244    0.00566   -0.01345   -0.01649
AFIX  43
H3    2    0.609911    0.249978    0.523523    11.00000   -1.20000
AFIX   0
C4    1    0.725119    0.351546    0.517182    11.00000    0.04188    0.04172 =
         0.04326    0.00740   -0.01531   -0.01247
C5    1    0.774988    0.311805    0.609897    11.00000    0.04200    0.04137 =
         0.04484    0.00838   -0.01578   -0.01712
C6    1    0.802978    0.499137    0.620333    11.00000    0.06477    0.04235 =
         0.06146    0.01440   -0.03147   -0.02330
AFIX  23
H6A   2    0.714440    0.558266    0.642303    11.00000   -1.20000
H6B   2    0.865450    0.523812    0.646542    11.00000   -1.20000
AFIX   0
C7    1    0.848080    0.487029    0.504267    11.00000    0.06373    0.06058 =
         0.06403    0.02049   -0.02939   -0.03575
AFIX  23
H7A   2    0.941120    0.435476    0.481580    11.00000   -1.20000
H7B   2    0.844282    0.561577    0.476067    11.00000   -1.20000
AFIX   0
C8    1    0.760303    0.440550    0.463473    11.00000    0.04289    0.04755 =
         0.04682    0.00909   -0.01466   -0.01406
C9    1    0.710350    0.483170    0.377455    11.00000    0.05443    0.05545 =
         0.04831    0.01750   -0.01710   -0.02311
AFIX  43
H9    2    0.736467    0.540941    0.340004    11.00000   -1.20000
AFIX   0
C10   1    0.604946    0.564449    0.205802    11.00000    0.16808    0.16671 =
         0.10727    0.09385   -0.09199   -0.10152
AFIX 137
H10A  2    0.559375    0.582755    0.150795    11.00000   -1.50000
H10B  2    0.701039    0.534692    0.174807    11.00000   -1.50000
H10C  2    0.582688    0.632835    0.249416    11.00000   -1.50000
AFIX   0
C11   1    0.453739    0.228653    0.422573    11.00000    0.08593    0.06955 =
         0.11436    0.02516   -0.05609   -0.04463
AFIX 137
H11A  2    0.389928    0.212930    0.392055    11.00000   -1.50000
H11B  2    0.411045    0.255130    0.495333    11.00000   -1.50000
H11C  2    0.529782    0.159507    0.418302    11.00000   -1.50000
AFIX   0
C12   1    0.801479    0.197740    0.644004    11.00000    0.04362    0.03913 =
         0.04649    0.00516   -0.01598   -0.01391
C13   1    0.815902    0.104711    0.578019    11.00000    0.05985    0.04512 =
         0.04293    0.00768   -0.02203   -0.01940
AFIX  43
H13   2    0.804330    0.118489    0.510510    11.00000   -1.20000
AFIX   0
C14   1    0.846468   -0.005544    0.610159    11.00000    0.06759    0.04018 =
         0.05228    0.00284   -0.02182   -0.01755
AFIX  43
H14   2    0.856973   -0.066072    0.564670    11.00000   -1.20000
AFIX   0
C15   1    0.861787   -0.026389    0.712203    11.00000    0.06858    0.03801 =
         0.05598    0.01092   -0.02579   -0.01750
C16   1    0.850733    0.061629    0.778639    11.00000    0.07283    0.04262 =
         0.04975    0.01015   -0.03032   -0.01931
AFIX  43
H16   2    0.860779    0.046354    0.846387    11.00000   -1.20000
AFIX   0
C17   1    0.824388    0.174609    0.745330    11.00000    0.05054    0.04133 =
         0.04445    0.00616   -0.01921   -0.01441
C18   1    0.822044    0.266515    0.810148    11.00000    0.04907    0.04426 =
         0.04592    0.00317   -0.01853   -0.01191
C19   1    0.811050    0.371146    0.769192    11.00000    0.04464    0.03925 =
         0.04854    0.00109   -0.01977   -0.01046
C20   1    0.912571   -0.228136    0.683819    11.00000    0.15041    0.03963 =
         0.08186    0.00820   -0.04354   -0.02632
AFIX 137
H20A  2    0.988348   -0.234149    0.624043    11.00000   -1.50000
H20B  2    0.833518   -0.217938    0.659866    11.00000   -1.50000
H20C  2    0.931644   -0.297273    0.721624    11.00000   -1.50000
AFIX   0
C21   1    0.831440    0.246200    0.920951    11.00000    0.06470    0.04374 =
         0.04739    0.00526   -0.02458   -0.02009
C22   1    0.952778    0.203387    0.944327    11.00000    0.07407    0.09354 =
         0.06469    0.02376   -0.03310   -0.02769
AFIX  43
H22   2    1.032255    0.189797    0.890351    11.00000   -1.20000
AFIX   0
C23   1    0.960405    0.179867    1.045642    11.00000    0.10963    0.11043 =
         0.07454    0.03378   -0.05590   -0.04783
AFIX  43
H23   2    1.044381    0.150722    1.059931    11.00000   -1.20000
AFIX   0
C24   1    0.846119    0.199014    1.124506    11.00000    0.15555    0.09245 =
         0.06304    0.02166   -0.05854   -0.05439
AFIX  43
H24   2    0.850817    0.181890    1.193205    11.00000   -1.20000
AFIX   0
C25   1    0.723706    0.243573    1.103081    11.00000    0.11944    0.14709 =
         0.04940    0.00519   -0.00613   -0.03968
AFIX  43
H25   2    0.644407    0.257406    1.157287    11.00000   -1.20000
AFIX   0
C26   1    0.717242    0.268172    1.001180    11.00000    0.07682    0.11586 =
         0.05430    0.00597   -0.01975   -0.01765
AFIX  43
H26   2    0.633273    0.300310    0.987332    11.00000   -1.20000
AFIX   0
C27   1    0.808478    0.471355    0.830563    11.00000    0.06080    0.04266 =
         0.04867    0.00540   -0.02508   -0.01758
C28   1    0.922501    0.478507    0.850488    11.00000    0.07235    0.04953 =
         0.07297    0.00468   -0.03939   -0.01717
AFIX  43
H28   2    1.005021    0.420017    0.824538    11.00000   -1.20000
AFIX   0
C29   1    0.916084    0.573013    0.909548    11.00000    0.10320    0.06743 =
         0.08641    0.01220   -0.05473   -0.04268
AFIX  43
H29   2    0.994101    0.577885    0.922699    11.00000   -1.20000
AFIX   0
C30   1    0.794927    0.658129    0.947856    11.00000    0.11754    0.05683 =
         0.07148   -0.00535   -0.02439   -0.03836
AFIX  43
H30   2    0.789993    0.720523    0.988474    11.00000   -1.20000
AFIX   0
C31   1    0.681019    0.652419    0.927047    11.00000    0.08503    0.05596 =
         0.09159   -0.01658   -0.00333   -0.02196
AFIX  43
H31   2    0.598988    0.711704    0.952200    11.00000   -1.20000
AFIX   0
C32   1    0.686748    0.559198    0.868891    11.00000    0.06344    0.05313 =
         0.08444   -0.01040   -0.01566   -0.01796
AFIX  43
H32   2    0.608469    0.555379    0.855391    11.00000   -1.20000
AFIX   0
O4    5    0.109339    0.240883    0.561682    11.00000    0.09225    0.09232 =
         0.12525    0.02970   -0.03859   -0.01909
O5    5    0.184492    0.289241    0.687851    11.00000    0.17821    0.09048 =
         0.11153   -0.02096    0.00004   -0.07352
C33   1    0.169108    0.223631    0.630929    11.00000    0.07295    0.05537 =
         0.08260    0.00245   -0.00295   -0.02475
C34   1    0.235554    0.098064    0.645098    11.00000    0.10887    0.08519 =
         0.08295    0.00314   -0.03324   -0.00655
PART 1
F1    3    0.157942    0.032911    0.640018    21.00000    0.16225    0.07355 =
         0.12779    0.01327   -0.04333   -0.06525
F2    3    0.255846    0.069761    0.739924    21.00000    0.23677    0.13702 =
         0.15249    0.05408   -0.14662   -0.06355
F3    3    0.343130    0.053071    0.567652    21.00000    0.09826    0.05569 =
         0.30121    0.00407    0.04174   -0.01529
PART 2
F1A   3    0.302855    0.027913    0.562730   -21.00000    0.16225    0.07355 =
         0.12779    0.01327   -0.04333   -0.06525
F2A   3    0.207657    0.056790    0.713437   -21.00000    0.23677    0.13702 =
         0.15249    0.05408   -0.14662   -0.06355
F3A   3    0.380862    0.097365    0.642570   -21.00000    0.09826    0.05569 =
         0.30121    0.00407    0.04174   -0.01529
PART 0
HKLF 4

REM
REM R1 =  0.0619 for    3642 Fo > 4sig(Fo)  and  0.0952 for all    5615 data
REM    401 parameters refined using      0 restraints

END

WGHT      0.0925      0.4295

REM Instructions for potential hydrogen bonds
HTAB C6 O2_$1
HTAB C7 O4_$1
HTAB C9 O5_$1
HTAB C11 F3_$2
HTAB C11 F1A_$2
HTAB C14 O4_$2

REM Highest difference peak  0.346,  deepest hole -0.302,  1-sigma level  0.041
Q1    1   0.4174  0.0645  0.6234  11.00000  0.05    0.35
Q2    1   0.3213  0.1315  0.6965  11.00000  0.05    0.32
Q3    1   0.3761  0.1560  0.6568  11.00000  0.05    0.31
Q4    1   0.2549 -0.0083  0.5907  11.00000  0.05    0.22
Q5    1   0.4339  0.2160  0.6843  11.00000  0.05    0.22
Q6    1   0.0850  0.3062  0.6389  11.00000  0.05    0.21
Q7    1   0.1363  0.0623  0.6976  11.00000  0.05    0.20
Q8    1   0.2344  0.1624  0.7796  11.00000  0.05    0.17
Q9    1   0.2144  0.2645  0.7657  11.00000  0.05    0.15
Q10   1   0.5822  0.5766  0.2297  11.00000  0.05    0.14
Q11   1   0.8892  0.5616  0.4676  11.00000  0.05    0.14
Q12   1   0.9205  0.4948  0.8788  11.00000  0.05    0.14
Q13   1   0.1272  0.0223  0.6276  11.00000  0.05    0.13
Q14   1   0.3294  0.0435  0.5440  11.00000  0.05    0.13
Q15   1   0.7548  0.2377  0.6417  11.00000  0.05    0.13
Q16   1   0.8049  0.4380  0.8211  11.00000  0.05    0.12
Q17   1   0.4526  0.1847  0.3398  11.00000  0.05    0.12
Q18   1   0.6012  0.3987  0.2142  11.00000  0.05    0.12
Q19   1   0.0985  0.0950  0.6225  11.00000  0.05    0.12
Q20   1   0.7796  0.3748  0.4684  11.00000  0.05    0.12
;
_shelx_res_checksum              69723

_shelx_fab_file                  
;
    2    0    0     27.50      0.00
    3    0    0    -16.29      0.00
    4    0    0      9.00      0.00
    5    0    0     -4.83      0.00
    6    0    0      2.66      0.00
    7    0    0     -1.39      0.00
    8    0    0      0.69      0.00
    9    0    0     -0.47      0.00
   10    0    0      0.39      0.00
   11    0    0     -0.25      0.00
  -11    1    0     -0.22      0.00
  -10    1    0      0.28      0.00
   -9    1    0     -0.38      0.00
   -8    1    0      0.57      0.00
   -7    1    0     -0.96      0.00
   -6    1    0      1.62      0.00
   -5    1    0     -3.00      0.00
   -4    1    0      6.03      0.00
   -3    1    0    -11.43      0.00
   -2    1    0     20.18      0.00
   -1    1    0    -31.77      0.00
    2    1    0     27.06      0.00
    3    1    0    -16.56      0.00
    4    1    0      9.11      0.00
    5    1    0     -4.82      0.00
    6    1    0      2.69      0.00
    7    1    0     -1.35      0.00
    8    1    0      0.47      0.00
    9    1    0     -0.18      0.00
   10    1    0      0.14      0.00
   11    1    0     -0.05      0.00
   12    1    0     -0.06      0.00
  -11    2    0     -0.08      0.00
  -10    2    0     -0.02      0.00
   -9    2    0      0.02      0.00
   -8    2    0      0.16      0.00
   -7    2    0     -0.39      0.00
   -6    2    0      0.53      0.00
   -5    2    0     -0.84      0.00
   -4    2    0      2.22      0.00
   -3    2    0     -5.18      0.00
   -2    2    0     10.27      0.00
   -1    2    0    -17.96      0.00
    0    2    0     24.71      0.00
    1    2    0    -25.01      0.00
    2    2    0     19.30      0.00
    3    2    0    -12.25      0.00
    4    2    0      6.58      0.00
    5    2    0     -3.15      0.00
    6    2    0      1.65      0.00
    7    2    0     -0.77      0.00
    8    2    0      0.09      0.00
    9    2    0      0.17      0.00
   10    2    0     -0.17      0.00
   11    2    0      0.15      0.00
   12    2    0     -0.20      0.00
   -9    3    0      0.33      0.00
   -8    3    0     -0.30      0.00
   -7    3    0      0.16      0.00
   -6    3    0     -0.12      0.00
   -5    3    0      0.33      0.00
   -4    3    0     -0.26      0.00
   -3    3    0     -0.71      0.00
   -2    3    0      2.90      0.00
   -1    3    0     -6.87      0.00
    0    3    0     11.10      0.00
    1    3    0    -12.23      0.00
    3    3    0     -6.53      0.00
    4    3    0      3.37      0.00
    5    3    0     -1.27      0.00
    6    3    0      0.51      0.00
    7    3    0     -0.18      0.00
    8    3    0     -0.17      0.00
    9    3    0      0.31      0.00
   10    3    0     -0.23      0.00
   11    3    0      0.04      0.00
   12    3    0     -0.02      0.00
  -10    4    0     -0.13      0.00
   -9    4    0      0.30      0.00
   -8    4    0     -0.51      0.00
   -7    4    0      0.64      0.00
   -6    4    0     -0.57      0.00
   -5    4    0      0.66      0.00
   -4    4    0     -1.04      0.00
   -3    4    0      1.18      0.00
   -2    4    0     -0.64      0.00
   -1    4    0     -1.09      0.00
    0    4    0      3.47      0.00
    1    4    0     -4.52      0.00
    2    4    0      3.84      0.00
    3    4    0     -2.59      0.00
    4    4    0      1.22      0.00
    5    4    0     -0.22      0.00
    6    4    0      0.03      0.00
    7    4    0     -0.04      0.00
    8    4    0     -0.11      0.00
    9    4    0      0.23      0.00
   10    4    0     -0.15      0.00
   11    4    0     -0.21      0.00
   12    4    0      0.39      0.00
   -9    5    0      0.06      0.00
   -8    5    0     -0.39      0.00
   -7    5    0      0.84      0.00
   -6    5    0     -0.93      0.00
   -5    5    0      0.79      0.00
   -4    5    0     -0.99      0.00
   -3    5    0      1.44      0.00
   -2    5    0     -1.68      0.00
   -1    5    0      1.10      0.00
    0    5    0      0.32      0.00
    1    5    0     -1.34      0.00
    2    5    0      1.37      0.00
    3    5    0     -1.01      0.00
    4    5    0      0.45      0.00
    5    5    0     -0.01      0.00
    6    5    0      0.07      0.00
    7    5    0     -0.21      0.00
    8    5    0      0.15      0.00
    9    5    0      0.03      0.00
   10    5    0     -0.13      0.00
   11    5    0     -0.20      0.00
   12    5    0      0.58      0.00
   -9    6    0     -0.16      0.00
   -8    6    0     -0.06      0.00
   -7    6    0      0.59      0.00
   -6    6    0     -0.88      0.00
   -5    6    0      0.73      0.00
   -4    6    0     -0.69      0.00
   -3    6    0      0.97      0.00
   -2    6    0     -1.43      0.00
   -1    6    0      1.52      0.00
    0    6    0     -0.77      0.00
    1    6    0     -0.14      0.00
    2    6    0      0.49      0.00
    3    6    0     -0.50      0.00
    4    6    0      0.34      0.00
    5    6    0     -0.15      0.00
    6    6    0      0.22      0.00
    7    6    0     -0.32      0.00
    8    6    0      0.32      0.00
    9    6    0     -0.15      0.00
   10    6    0     -0.14      0.00
   11    6    0      0.06      0.00
   12    6    0      0.32      0.00
   -8    7    0      0.20      0.00
   -7    7    0      0.11      0.00
   -6    7    0     -0.39      0.00
   -5    7    0      0.35      0.00
   -4    7    0     -0.22      0.00
   -3    7    0      0.23      0.00
   -2    7    0     -0.53      0.00
   -1    7    0      0.94      0.00
    0    7    0     -0.79      0.00
    1    7    0      0.21      0.00
    2    7    0      0.10      0.00
    3    7    0     -0.19      0.00
    4    7    0      0.24      0.00
    5    7    0     -0.26      0.00
    6    7    0      0.31      0.00
    7    7    0     -0.31      0.00
    8    7    0      0.32      0.00
    9    7    0     -0.26      0.00
   10    7    0     -0.07      0.00
   11    7    0      0.23      0.00
   12    7    0     -0.04      0.00
   -7    8    0     -0.21      0.00
   -6    8    0      0.12      0.00
   -5    8    0     -0.07      0.00
   -4    8    0      0.11      0.00
   -3    8    0     -0.29      0.00
   -2    8    0      0.30      0.00
   -1    8    0      0.11      0.00
    0    8    0     -0.32      0.00
    1    8    0      0.06      0.00
    2    8    0      0.10      0.00
    3    8    0     -0.08      0.00
    4    8    0      0.12      0.00
    5    8    0     -0.21      0.00
    6    8    0      0.28      0.00
    7    8    0     -0.27      0.00
    8    8    0      0.27      0.00
    9    8    0     -0.27      0.00
   10    8    0      0.04      0.00
   11    8    0      0.18      0.00
   12    8    0     -0.14      0.00
   -6    9    0      0.32      0.00
   -5    9    0     -0.25      0.00
   -4    9    0      0.12      0.00
   -3    9    0     -0.27      0.00
   -2    9    0      0.49      0.00
   -1    9    0     -0.26      0.00
    0    9    0     -0.06      0.00
    1    9    0     -0.05      0.00
    2    9    0      0.21      0.00
    3    9    0     -0.15      0.00
    4    9    0      0.08      0.00
    5    9    0     -0.05      0.00
    6    9    0      0.07      0.00
    7    9    0     -0.11      0.00
    8    9    0      0.16      0.00
    9    9    0     -0.17      0.00
   10    9    0      0.02      0.00
   11    9    0      0.14      0.00
   -5   10    0     -0.28      0.00
   -4   10    0      0.09      0.00
   -3   10    0     -0.05      0.00
   -2   10    0      0.21      0.00
   -1   10    0     -0.11      0.00
    0   10    0     -0.15      0.00
    1   10    0      0.05      0.00
    2   10    0      0.17      0.00
    3   10    0     -0.16      0.00
    4   10    0      0.00      0.00
    5   10    0      0.19      0.00
    6   10    0     -0.26      0.00
    7   10    0      0.18      0.00
    8   10    0     -0.08      0.00
    9   10    0      0.03      0.00
   10   10    0     -0.11      0.00
   11   10    0      0.21      0.00
   -4   11    0      0.22      0.00
   -3   11    0     -0.13      0.00
   -2   11    0      0.11      0.00
   -1   11    0      0.02      0.00
    0   11    0     -0.21      0.00
    1   11    0      0.09      0.00
    2   11    0      0.15      0.00
    3   11    0     -0.10      0.00
    4   11    0     -0.21      0.00
    5   11    0      0.51      0.00
    6   11    0     -0.57      0.00
    7   11    0      0.41      0.00
    8   11    0     -0.27      0.00
    9   11    0      0.19      0.00
   10   11    0     -0.17      0.00
   -3   12    0     -0.37      0.00
   -2   12    0      0.35      0.00
   -1   12    0     -0.18      0.00
    0   12    0     -0.02      0.00
    1   12    0     -0.07      0.00
    2   12    0      0.29      0.00
    3   12    0     -0.18      0.00
    4   12    0     -0.30      0.00
    5   12    0      0.72      0.00
    6   12    0     -0.71      0.00
    7   12    0      0.41      0.00
    8   12    0     -0.24      0.00
    9   12    0      0.18      0.00
   10   12    0     -0.09      0.00
   -1   13    0     -0.40      0.00
    0   13    0      0.25      0.00
    1   13    0     -0.24      0.00
    2   13    0      0.41      0.00
    3   13    0     -0.34      0.00
    4   13    0     -0.14      0.00
    5   13    0      0.63      0.00
    6   13    0     -0.66      0.00
    7   13    0      0.31      0.00
    8   13    0     -0.11      0.00
    9   13    0      0.10      0.00
    1   14    0     -0.24      0.00
    2   14    0      0.32      0.00
    3   14    0     -0.33      0.00
    4   14    0      0.06      0.00
    5   14    0      0.33      0.00
    6   14    0     -0.43      0.00
    7   14    0      0.21      0.00
   -7  -14    1      0.09      0.00
   -6  -14    1     -0.13      0.00
   -5  -14    1     -0.01      0.00
   -4  -14    1      0.22      0.00
   -3  -14    1     -0.26      0.00
   -2  -14    1      0.13      0.00
   -1  -14    1      0.02      0.00
   -8  -13    1     -0.06      0.00
   -7  -13    1      0.13      0.00
   -6  -13    1     -0.34      0.00
   -5  -13    1      0.34      0.00
   -4  -13    1     -0.10      0.00
   -3  -13    1     -0.09      0.00
   -2  -13    1      0.03      0.00
   -1  -13    1      0.14      0.00
    0  -13    1     -0.14      0.00
    1  -13    1      0.01      0.00
   -9  -12    1      0.25      0.00
   -8  -12    1     -0.21      0.00
   -7  -12    1      0.23      0.00
   -6  -12    1     -0.46      0.00
   -5  -12    1      0.60      0.00
   -4  -12    1     -0.48      0.00
   -3  -12    1      0.24      0.00
   -2  -12    1     -0.18      0.00
   -1  -12    1      0.32      0.00
    0  -12    1     -0.30      0.00
    1  -12    1      0.03      0.00
    2  -12    1      0.13      0.00
    3  -12    1     -0.12      0.00
  -10  -11    1     -0.13      0.00
   -9  -11    1      0.29      0.00
   -8  -11    1     -0.38      0.00
   -7  -11    1      0.40      0.00
   -6  -11    1     -0.49      0.00
   -5  -11    1      0.60      0.00
   -4  -11    1     -0.62      0.00
   -3  -11    1      0.49      0.00
   -2  -11    1     -0.41      0.00
   -1  -11    1      0.55      0.00
    0  -11    1     -0.53      0.00
    1  -11    1      0.19      0.00
    2  -11    1      0.01      0.00
    3  -11    1      0.03      0.00
    4  -11    1     -0.03      0.00
  -11  -10    1      0.24      0.00
  -10  -10    1     -0.14      0.00
   -9  -10    1      0.16      0.00
   -8  -10    1     -0.32      0.00
   -7  -10    1      0.40      0.00
   -6  -10    1     -0.42      0.00
   -5  -10    1      0.43      0.00
   -4  -10    1     -0.45      0.00
   -3  -10    1      0.42      0.00
   -2  -10    1     -0.39      0.00
   -1  -10    1      0.59      0.00
    0  -10    1     -0.68      0.00
    1  -10    1      0.36      0.00
    2  -10    1     -0.16      0.00
    3  -10    1      0.28      0.00
    4  -10    1     -0.34      0.00
    5  -10    1      0.19      0.00
  -11   -9    1      0.32      0.00
  -10   -9    1     -0.12      0.00
   -9   -9    1     -0.03      0.00
   -8   -9    1     -0.05      0.00
   -7   -9    1      0.13      0.00
   -6   -9    1     -0.17      0.00
   -5   -9    1      0.18      0.00
   -4   -9    1     -0.16      0.00
   -3   -9    1      0.07      0.00
   -2   -9    1      0.03      0.00
   -1   -9    1      0.20      0.00
    0   -9    1     -0.50      0.00
    1   -9    1      0.34      0.00
    2   -9    1     -0.10      0.00
    3   -9    1      0.22      0.00
    4   -9    1     -0.37      0.00
    5   -9    1      0.31      0.00
    6   -9    1     -0.16      0.00
  -11   -8    1      0.33      0.00
  -10   -8    1     -0.11      0.00
   -9   -8    1     -0.14      0.00
   -8   -8    1      0.17      0.00
   -7   -8    1     -0.17      0.00
   -6   -8    1      0.16      0.00
   -5   -8    1     -0.13      0.00
   -4   -8    1      0.18      0.00
   -3   -8    1     -0.37      0.00
   -2   -8    1      0.60      0.00
   -1   -8    1     -0.45      0.00
    0   -8    1     -0.05      0.00
    1   -8    1      0.18      0.00
    2   -8    1      0.03      0.00
    3   -8    1     -0.09      0.00
    4   -8    1      0.01      0.00
    5   -8    1      0.09      0.00
    6   -8    1     -0.10      0.00
    7   -8    1     -0.03      0.00
  -12   -7    1     -0.22      0.00
  -11   -7    1      0.35      0.00
  -10   -7    1     -0.15      0.00
   -9   -7    1     -0.15      0.00
   -8   -7    1      0.23      0.00
   -7   -7    1     -0.25      0.00
   -6   -7    1      0.23      0.00
   -5   -7    1     -0.27      0.00
   -4   -7    1      0.52      0.00
   -3   -7    1     -0.86      0.00
   -2   -7    1      1.14      0.00
   -1   -7    1     -1.00      0.00
    0   -7    1      0.30      0.00
    1   -7    1      0.21      0.00
    2   -7    1     -0.16      0.00
    3   -7    1     -0.09      0.00
    4   -7    1      0.24      0.00
    5   -7    1     -0.16      0.00
    6   -7    1      0.01      0.00
    7   -7    1     -0.08      0.00
    8   -7    1      0.23      0.00
  -12   -6    1     -0.06      0.00
  -11   -6    1      0.29      0.00
  -10   -6    1     -0.20      0.00
   -9   -6    1     -0.11      0.00
   -8   -6    1      0.22      0.00
   -7   -6    1     -0.13      0.00
   -6   -6    1     -0.08      0.00
   -5   -6    1      0.03      0.00
   -4   -6    1      0.62      0.00
   -3   -6    1     -1.43      0.00
   -2   -6    1      1.94      0.00
   -1   -6    1     -1.79      0.00
    0   -6    1      0.75      0.00
    1   -6    1      0.33      0.00
    2   -6    1     -0.63      0.00
    3   -6    1      0.39      0.00
    4   -6    1     -0.05      0.00
    5   -6    1     -0.03      0.00
    6   -6    1     -0.10      0.00
    7   -6    1      0.04      0.00
    8   -6    1      0.16      0.00
    9   -6    1     -0.25      0.00
  -12   -5    1      0.23      0.00
  -11   -5    1      0.06      0.00
  -10   -5    1     -0.18      0.00
   -9   -5    1      0.02      0.00
   -8   -5    1      0.09      0.00
   -7   -5    1      0.08      0.00
   -6   -5    1     -0.55      0.00
   -5   -5    1      0.66      0.00
   -4   -5    1      0.32      0.00
   -3   -5    1     -1.85      0.00
   -2   -5    1      3.15      0.00
   -1   -5    1     -3.50      0.00
    0   -5    1      2.23      0.00
    1   -5    1     -0.31      0.00
    2   -5    1     -0.69      0.00
    3   -5    1      0.74      0.00
    4   -5    1     -0.44      0.00
    5   -5    1      0.22      0.00
    6   -5    1     -0.26      0.00
    7   -5    1      0.22      0.00
    8   -5    1     -0.03      0.00
    9   -5    1     -0.10      0.00
  -12   -4    1      0.32      0.00
  -11   -4    1     -0.12      0.00
  -10   -4    1     -0.16      0.00
   -9   -4    1      0.27      0.00
   -8   -4    1     -0.30      0.00
   -7   -4    1      0.49      0.00
   -6   -4    1     -1.04      0.00
   -5   -4    1      1.29      0.00
   -4   -4    1     -0.22      0.00
   -3   -4    1     -1.91      0.00
   -2   -4    1      4.38      0.00
   -1   -4    1     -6.03      0.00
    0   -4    1      5.15      0.00
    1   -4    1     -2.40      0.00
    2   -4    1      0.30      0.00
    3   -4    1      0.42      0.00
    4   -4    1     -0.40      0.00
    5   -4    1      0.15      0.00
    6   -4    1     -0.12      0.00
    7   -4    1      0.19      0.00
    8   -4    1     -0.15      0.00
    9   -4    1      0.05      0.00
   10   -4    1      0.06      0.00
  -12   -3    1      0.06      0.00
  -11   -3    1      0.00      0.00
  -10   -3    1     -0.27      0.00
   -9   -3    1      0.61      0.00
   -8   -3    1     -0.86      0.00
   -7   -3    1      1.06      0.00
   -6   -3    1     -1.50      0.00
   -5   -3    1      1.68      0.00
   -4   -3    1     -0.52      0.00
   -3   -3    1     -2.03      0.00
   -2   -3    1      5.72      0.00
   -1   -3    1     -9.20      0.00
    0   -3    1      9.38      0.00
    1   -3    1     -6.06      0.00
    2   -3    1      2.65      0.00
    3   -3    1     -0.84      0.00
    4   -3    1      0.17      0.00
    5   -3    1     -0.20      0.00
    6   -3    1      0.30      0.00
    7   -3    1     -0.11      0.00
    8   -3    1     -0.11      0.00
    9   -3    1      0.14      0.00
   10   -3    1     -0.01      0.00
  -11   -2    1      0.19      0.00
  -10   -2    1     -0.38      0.00
   -9   -2    1      0.80      0.00
   -8   -2    1     -1.19      0.00
   -7   -2    1      1.35      0.00
   -6   -2    1     -1.56      0.00
   -5   -2    1      1.47      0.00
   -4   -2    1     -0.03      0.00
   -3   -2    1     -3.13      0.00
   -2   -2    1      8.29      0.00
   -1   -2    1    -13.97      0.00
    0   -2    1     15.62      0.00
    1   -2    1    -11.84      0.00
    2   -2    1      6.81      0.00
    3   -2    1     -3.45      0.00
    4   -2    1      1.58      0.00
    5   -2    1     -0.87      0.00
    6   -2    1      0.76      0.00
    7   -2    1     -0.49      0.00
    8   -2    1      0.07      0.00
    9   -2    1      0.15      0.00
   10   -2    1     -0.08      0.00
   11   -2    1     -0.02      0.00
  -11   -1    1      0.04      0.00
  -10   -1    1     -0.14      0.00
   -9   -1    1      0.53      0.00
   -8   -1    1     -0.93      0.00
   -7   -1    1      0.97      0.00
   -6   -1    1     -0.84      0.00
   -5   -1    1      0.36      0.00
   -4   -1    1      1.48      0.00
   -3   -1    1     -5.42      0.00
   -2   -1    1     12.24      0.00
   -1   -1    1    -20.46      0.00
    1   -1    1    -20.17      0.00
    2   -1    1     13.25      0.00
    3   -1    1     -7.85      0.00
    4   -1    1      4.32      0.00
    5   -1    1     -2.33      0.00
    6   -1    1      1.51      0.00
    7   -1    1     -0.97      0.00
    8   -1    1      0.43      0.00
    9   -1    1     -0.06      0.00
   10   -1    1     -0.05      0.00
   11   -1    1      0.05      0.00
  -11    0    1     -0.31      0.00
  -10    0    1      0.34      0.00
   -9    0    1     -0.11      0.00
   -8    0    1     -0.19      0.00
   -7    0    1      0.14      0.00
   -6    0    1      0.23      0.00
   -5    0    1     -1.06      0.00
   -4    0    1      3.20      0.00
   -3    0    1     -7.49      0.00
   -2    0    1     15.15      0.00
    2    0    1     20.34      0.00
    3    0    1    -13.06      0.00
    4    0    1      7.86      0.00
    5    0    1     -4.55      0.00
    6    0    1      2.77      0.00
    7    0    1     -1.69      0.00
    8    0    1      0.94      0.00
    9    0    1     -0.45      0.00
   10    0    1      0.15      0.00
   11    0    1      0.03      0.00
  -11    1    1     -0.38      0.00
  -10    1    1      0.50      0.00
   -9    1    1     -0.48      0.00
   -8    1    1      0.38      0.00
   -7    1    1     -0.44      0.00
   -6    1    1      0.77      0.00
   -5    1    1     -1.56      0.00
   -4    1    1      3.54      0.00
   -3    1    1     -7.31      0.00
   -2    1    1     14.05      0.00
   -1    1    1    -23.82      0.00
    2    1    1     23.74      0.00
    3    1    1    -16.22      0.00
    4    1    1     10.28      0.00
    5    1    1     -6.29      0.00
    6    1    1      3.94      0.00
    7    1    1     -2.42      0.00
    8    1    1      1.42      0.00
    9    1    1     -0.82      0.00
   10    1    1      0.37      0.00
   11    1    1     -0.04      0.00
   12    1    1     -0.16      0.00
  -10    2    1      0.13      0.00
   -9    2    1     -0.18      0.00
   -8    2    1      0.25      0.00
   -7    2    1     -0.35      0.00
   -6    2    1      0.48      0.00
   -5    2    1     -0.79      0.00
   -4    2    1      1.97      0.00
   -3    2    1     -4.48      0.00
   -2    2    1      8.95      0.00
   -1    2    1    -16.01      0.00
    0    2    1     22.59      0.00
    1    2    1    -23.87      0.00
    2    2    1     20.07      0.00
    3    2    1    -14.71      0.00
    4    2    1      9.79      0.00
    5    2    1     -6.23      0.00
    6    2    1      4.07      0.00
    7    2    1     -2.57      0.00
    8    2    1      1.53      0.00
    9    2    1     -0.88      0.00
   10    2    1      0.41      0.00
   11    2    1     -0.06      0.00
   12    2    1     -0.17      0.00
  -10    3    1     -0.25      0.00
   -9    3    1      0.30      0.00
   -8    3    1     -0.27      0.00
   -7    3    1      0.19      0.00
   -6    3    1     -0.11      0.00
   -5    3    1      0.23      0.00
   -4    3    1     -0.08      0.00
   -3    3    1     -0.90      0.00
   -2    3    1      2.96      0.00
   -1    3    1     -6.62      0.00
    0    3    1     10.67      0.00
    1    3    1    -12.31      0.00
    2    3    1     11.23      0.00
    3    3    1     -9.00      0.00
    4    3    1      6.44      0.00
    5    3    1     -4.35      0.00
    6    3    1      3.03      0.00
    7    3    1     -1.99      0.00
    8    3    1      1.15      0.00
    9    3    1     -0.61      0.00
   10    3    1      0.25      0.00
   11    3    1     -0.09      0.00
   12    3    1     -0.07      0.00
   -9    4    1      0.32      0.00
   -8    4    1     -0.46      0.00
   -7    4    1      0.56      0.00
   -6    4    1     -0.47      0.00
   -5    4    1      0.58      0.00
   -4    4    1     -0.99      0.00
   -3    4    1      1.18      0.00
   -2    4    1     -0.83      0.00
   -1    4    1     -0.36      0.00
    0    4    1      2.03      0.00
    1    4    1     -2.89      0.00
    2    4    1      2.87      0.00
    3    4    1     -2.70      0.00
    4    4    1      2.28      0.00
    5    4    1     -1.84      0.00
    6    4    1      1.59      0.00
    7    4    1     -1.15      0.00
    8    4    1      0.60      0.00
    9    4    1     -0.19      0.00
   10    4    1      0.01      0.00
   11    4    1     -0.17      0.00
   12    4    1      0.23      0.00
   -9    5    1     -0.02      0.00
   -8    5    1     -0.11      0.00
   -7    5    1      0.44      0.00
   -6    5    1     -0.48      0.00
   -5    5    1      0.43      0.00
   -4    5    1     -0.78      0.00
   -3    5    1      1.35      0.00
   -2    5    1     -1.81      0.00
   -1    5    1      1.83      0.00
    0    5    1     -1.39      0.00
    1    5    1      1.19      0.00
    2    5    1     -1.22      0.00
    3    5    1      0.91      0.00
    4    5    1     -0.45      0.00
    5    5    1     -0.04      0.00
    6    5    1      0.51      0.00
    7    5    1     -0.55      0.00
    8    5    1      0.24      0.00
    9    5    1      0.10      0.00
   10    5    1     -0.22      0.00
   11    5    1     -0.17      0.00
   12    5    1      0.54      0.00
   -8    6    1      0.26      0.00
   -7    6    1      0.03      0.00
   -6    6    1     -0.23      0.00
   -5    6    1      0.24      0.00
   -4    6    1     -0.41      0.00
   -3    6    1      0.77      0.00
   -2    6    1     -1.26      0.00
   -1    6    1      1.64      0.00
    0    6    1     -1.60      0.00
    1    6    1      1.54      0.00
    2    6    1     -1.66      0.00
    3    6    1      1.51      0.00
    4    6    1     -1.08      0.00
    5    6    1      0.52      0.00
    6    6    1      0.05      0.00
    7    6    1     -0.25      0.00
    8    6    1      0.12      0.00
    9    6    1      0.15      0.00
   10    6    1     -0.33      0.00
   11    6    1     -0.01      0.00
   12    6    1      0.52      0.00
   -8    7    1      0.29      0.00
   -7    7    1     -0.26      0.00
   -6    7    1      0.14      0.00
   -5    7    1     -0.01      0.00
   -4    7    1     -0.19      0.00
   -3    7    1      0.30      0.00
   -2    7    1     -0.47      0.00
   -1    7    1      0.79      0.00
    0    7    1     -0.85      0.00
    1    7    1      0.76      0.00
    2    7    1     -0.87      0.00
    3    7    1      0.88      0.00
    4    7    1     -0.63      0.00
    5    7    1      0.29      0.00
    6    7    1      0.03      0.00
    7    7    1     -0.13      0.00
    8    7    1      0.08      0.00
    9    7    1      0.05      0.00
   10    7    1     -0.26      0.00
   11    7    1      0.14      0.00
   12    7    1      0.24      0.00
   -7    8    1     -0.27      0.00
   -6    8    1      0.42      0.00
   -5    8    1     -0.37      0.00
   -4    8    1      0.12      0.00
   -3    8    1     -0.09      0.00
   -2    8    1      0.18      0.00
   -1    8    1      0.01      0.00
    0    8    1     -0.15      0.00
    1    8    1      0.08      0.00
    2    8    1     -0.17      0.00
    3    8    1      0.27      0.00
    4    8    1     -0.16      0.00
    5    8    1     -0.01      0.00
    6    8    1      0.15      0.00
    7    8    1     -0.16      0.00
    8    8    1      0.12      0.00
    9    8    1     -0.09      0.00
   10    8    1     -0.06      0.00
   11    8    1      0.11      0.00
   12    8    1      0.03      0.00
   -6    9    1      0.46      0.00
   -5    9    1     -0.60      0.00
   -4    9    1      0.47      0.00
   -3    9    1     -0.50      0.00
   -2    9    1      0.70      0.00
   -1    9    1     -0.53      0.00
    0    9    1      0.26      0.00
    1    9    1     -0.27      0.00
    2    9    1      0.28      0.00
    3    9    1     -0.20      0.00
    4    9    1      0.15      0.00
    5    9    1     -0.12      0.00
    6    9    1      0.16      0.00
    7    9    1     -0.22      0.00
    8    9    1      0.23      0.00
    9    9    1     -0.18      0.00
   10    9    1      0.06      0.00
   11    9    1      0.03      0.00
   12    9    1      0.00      0.00
   -5   10    1     -0.52      0.00
   -4   10    1      0.57      0.00
   -3   10    1     -0.68      0.00
   -2   10    1      0.90      0.00
   -1   10    1     -0.74      0.00
    0   10    1      0.35      0.00
    1   10    1     -0.31      0.00
    2   10    1      0.49      0.00
    3   10    1     -0.57      0.00
    4   10    1      0.43      0.00
    5   10    1     -0.16      0.00
    6   10    1      0.04      0.00
    7   10    1     -0.15      0.00
    8   10    1      0.23      0.00
    9   10    1     -0.16      0.00
   10   10    1      0.01      0.00
   11   10    1      0.10      0.00
   -4   11    1      0.42      0.00
   -3   11    1     -0.56      0.00
   -2   11    1      0.72      0.00
   -1   11    1     -0.60      0.00
    0   11    1      0.25      0.00
    1   11    1     -0.20      0.00
    2   11    1      0.49      0.00
    3   11    1     -0.69      0.00
    4   11    1      0.54      0.00
    5   11    1     -0.11      0.00
    6   11    1     -0.13      0.00
    7   11    1      0.03      0.00
    8   11    1      0.08      0.00
    9   11    1     -0.04      0.00
   10   11    1     -0.09      0.00
   11   11    1      0.20      0.00
   -3   12    1     -0.40      0.00
   -2   12    1      0.47      0.00
   -1   12    1     -0.37      0.00
    0   12    1      0.13      0.00
    1   12    1     -0.14      0.00
    2   12    1      0.43      0.00
    3   12    1     -0.61      0.00
    4   12    1      0.38      0.00
    5   12    1      0.09      0.00
    6   12    1     -0.31      0.00
    7   12    1      0.16      0.00
    8   12    1     -0.04      0.00
    9   12    1      0.04      0.00
   10   12    1     -0.07      0.00
   -1   13    1     -0.29      0.00
    0   13    1      0.14      0.00
    1   13    1     -0.15      0.00
    2   13    1      0.40      0.00
    3   13    1     -0.49      0.00
    4   13    1      0.17      0.00
    5   13    1      0.31      0.00
    6   13    1     -0.45      0.00
    7   13    1      0.21      0.00
    8   13    1     -0.06      0.00
    9   13    1      0.05      0.00
    1   14    1     -0.17      0.00
    2   14    1      0.31      0.00
    3   14    1     -0.37      0.00
    4   14    1      0.10      0.00
    5   14    1      0.31      0.00
    6   14    1     -0.42      0.00
    7   14    1      0.19      0.00
   -6  -14    2      0.37      0.00
   -5  -14    2     -0.53      0.00
   -4  -14    2      0.49      0.00
   -3  -14    2     -0.31      0.00
   -2  -14    2      0.14      0.00
   -1  -14    2      0.03      0.00
   -8  -13    2      0.12      0.00
   -7  -13    2     -0.23      0.00
   -6  -13    2      0.34      0.00
   -5  -13    2     -0.48      0.00
   -4  -13    2      0.45      0.00
   -3  -13    2     -0.24      0.00
   -2  -13    2     -0.02      0.00
   -1  -13    2      0.25      0.00
    0  -13    2     -0.35      0.00
    1  -13    2      0.33      0.00
   -9  -12    2      0.06      0.00
   -8  -12    2      0.09      0.00
   -7  -12    2     -0.20      0.00
   -6  -12    2      0.21      0.00
   -5  -12    2     -0.22      0.00
   -4  -12    2      0.17      0.00
   -3  -12    2     -0.04      0.00
   -2  -12    2     -0.21      0.00
   -1  -12    2      0.50      0.00
    0  -12    2     -0.54      0.00
    1  -12    2      0.32      0.00
    2  -12    2     -0.16      0.00
    3  -12    2      0.11      0.00
  -10  -11    2     -0.03      0.00
   -9  -11    2      0.15      0.00
   -8  -11    2     -0.13      0.00
   -7  -11    2      0.03      0.00
   -6  -11    2     -0.01      0.00
   -5  -11    2      0.08      0.00
   -4  -11    2     -0.17      0.00
   -3  -11    2      0.23      0.00
   -2  -11    2     -0.35      0.00
   -1  -11    2      0.64      0.00
    0  -11    2     -0.69      0.00
    1  -11    2      0.31      0.00
    2  -11    2      0.01      0.00
    3  -11    2     -0.03      0.00
    4  -11    2     -0.03      0.00
  -10  -10    2     -0.12      0.00
   -9  -10    2      0.19      0.00
   -8  -10    2     -0.31      0.00
   -7  -10    2      0.31      0.00
   -6  -10    2     -0.27      0.00
   -5  -10    2      0.30      0.00
   -4  -10    2     -0.41      0.00
   -3  -10    2      0.43      0.00
   -2  -10    2     -0.43      0.00
   -1  -10    2      0.69      0.00
    0  -10    2     -0.84      0.00
    1  -10    2      0.52      0.00
    2  -10    2     -0.12      0.00
    3  -10    2      0.03      0.00
    4  -10    2     -0.08      0.00
    5  -10    2      0.09      0.00
  -11   -9    2      0.39      0.00
  -10   -9    2     -0.23      0.00
   -9   -9    2      0.17      0.00
   -8   -9    2     -0.29      0.00
   -7   -9    2      0.35      0.00
   -6   -9    2     -0.35      0.00
   -5   -9    2      0.38      0.00
   -4   -9    2     -0.43      0.00
   -3   -9    2      0.38      0.00
   -2   -9    2     -0.25      0.00
   -1   -9    2      0.45      0.00
    0   -9    2     -0.79      0.00
    1   -9    2      0.75      0.00
    2   -9    2     -0.49      0.00
    3   -9    2      0.36      0.00
    4   -9    2     -0.30      0.00
    5   -9    2      0.25      0.00
    6   -9    2     -0.18      0.00
  -11   -8    2      0.31      0.00
  -10   -8    2     -0.22      0.00
   -9   -8    2      0.14      0.00
   -8   -8    2     -0.18      0.00
   -7   -8    2      0.17      0.00
   -6   -8    2     -0.19      0.00
   -5   -8    2      0.25      0.00
   -4   -8    2     -0.21      0.00
   -3   -8    2      0.00      0.00
   -2   -8    2      0.32      0.00
   -1   -8    2     -0.31      0.00
    0   -8    2     -0.12      0.00
    1   -8    2      0.44      0.00
    2   -8    2     -0.51      0.00
    3   -8    2      0.46      0.00
    4   -8    2     -0.31      0.00
    5   -8    2      0.19      0.00
    6   -8    2     -0.08      0.00
    7   -8    2     -0.03      0.00
  -11   -7    2      0.16      0.00
  -10   -7    2     -0.13      0.00
   -9   -7    2      0.09      0.00
   -8   -7    2     -0.11      0.00
   -7   -7    2      0.05      0.00
   -6   -7    2     -0.10      0.00
   -5   -7    2      0.14      0.00
   -4   -7    2      0.09      0.00
   -3   -7    2     -0.50      0.00
   -2   -7    2      1.00      0.00
   -1   -7    2     -1.22      0.00
    0   -7    2      0.86      0.00
    1   -7    2     -0.34      0.00
    2   -7    2      0.02      0.00
    3   -7    2      0.07      0.00
    4   -7    2      0.09      0.00
    5   -7    2     -0.27      0.00
    6   -7    2      0.38      0.00
    7   -7    2     -0.45      0.00
    8   -7    2      0.36      0.00
  -11   -6    2      0.16      0.00
  -10   -6    2     -0.15      0.00
   -9   -6    2      0.10      0.00
   -8   -6    2     -0.10      0.00
   -7   -6    2      0.14      0.00
   -6   -6    2     -0.39      0.00
   -5   -6    2      0.50      0.00
   -4   -6    2     -0.01      0.00
   -3   -6    2     -0.76      0.00
   -2   -6    2      1.48      0.00
   -1   -6    2     -1.84      0.00
    0   -6    2      1.45      0.00
    1   -6    2     -0.78      0.00
    2   -6    2      0.36      0.00
    3   -6    2     -0.24      0.00
    4   -6    2      0.40      0.00
    5   -6    2     -0.65      0.00
    6   -6    2      0.80      0.00
    7   -6    2     -0.87      0.00
    8   -6    2      0.73      0.00
    9   -6    2     -0.43      0.00
  -11   -5    2      0.21      0.00
  -10   -5    2     -0.29      0.00
   -9   -5    2      0.22      0.00
   -8   -5    2     -0.18      0.00
   -7   -5    2      0.33      0.00
   -6   -5    2     -0.94      0.00
   -5   -5    2      1.35      0.00
   -4   -5    2     -0.72      0.00
   -3   -5    2     -0.56      0.00
   -2   -5    2      1.84      0.00
   -1   -5    2     -2.52      0.00
    0   -5    2      1.89      0.00
    1   -5    2     -0.69      0.00
    2   -5    2      0.05      0.00
    3   -5    2      0.01      0.00
    4   -5    2      0.20      0.00
    5   -5    2     -0.51      0.00
    6   -5    2      0.72      0.00
    7   -5    2     -0.84      0.00
    8   -5    2      0.78      0.00
    9   -5    2     -0.54      0.00
  -11   -4    2      0.12      0.00
  -10   -4    2     -0.32      0.00
   -9   -4    2      0.38      0.00
   -8   -4    2     -0.37      0.00
   -7   -4    2      0.58      0.00
   -6   -4    2     -1.42      0.00
   -5   -4    2      2.16      0.00
   -4   -4    2     -1.68      0.00
   -3   -4    2      0.15      0.00
   -2   -4    2      1.93      0.00
   -1   -4    2     -3.55      0.00
    0   -4    2      3.05      0.00
    1   -4    2     -1.07      0.00
    2   -4    2     -0.27      0.00
    3   -4    2      0.49      0.00
    4   -4    2     -0.21      0.00
    5   -4    2     -0.18      0.00
    6   -4    2      0.39      0.00
    7   -4    2     -0.43      0.00
    8   -4    2      0.41      0.00
    9   -4    2     -0.35      0.00
   10   -4    2      0.29      0.00
  -11   -3    2      0.01      0.00
  -10   -3    2     -0.19      0.00
   -9   -3    2      0.41      0.00
   -8   -3    2     -0.62      0.00
   -7   -3    2      0.96      0.00
   -6   -3    2     -1.84      0.00
   -5   -3    2      2.71      0.00
   -4   -3    2     -2.53      0.00
   -3   -3    2      1.29      0.00
   -2   -3    2      1.14      0.00
   -1   -3    2     -3.95      0.00
    0   -3    2      4.39      0.00
    1   -3    2     -2.17      0.00
    2   -3    2      0.11      0.00
    3   -3    2      0.53      0.00
    4   -3    2     -0.33      0.00
    5   -3    2     -0.16      0.00
    6   -3    2      0.38      0.00
    7   -3    2     -0.19      0.00
    8   -3    2     -0.01      0.00
    9   -3    2     -0.01      0.00
   10   -3    2      0.15      0.00
  -11   -2    2      0.09      0.00
  -10   -2    2     -0.18      0.00
   -9   -2    2      0.44      0.00
   -8   -2    2     -0.83      0.00
   -7   -2    2      1.34      0.00
   -6   -2    2     -2.26      0.00
   -5   -2    2      3.13      0.00
   -4   -2    2     -3.18      0.00
   -3   -2    2      2.46      0.00
   -2   -2    2     -0.35      0.00
   -1   -2    2     -3.05      0.00
    0   -2    2      4.56      0.00
    1   -2    2     -2.85      0.00
    2   -2    2      0.72      0.00
    3   -2    2      0.11      0.00
    4   -2    2     -0.09      0.00
    5   -2    2     -0.38      0.00
    6   -2    2      0.70      0.00
    7   -2    2     -0.40      0.00
    8   -2    2     -0.06      0.00
    9   -2    2      0.17      0.00
   10   -2    2      0.02      0.00
   11   -2    2     -0.09      0.00
  -11   -1    2      0.23      0.00
  -10   -1    2     -0.31      0.00
   -9   -1    2      0.57      0.00
   -8   -1    2     -0.96      0.00
   -7   -1    2      1.42      0.00
   -6   -1    2     -2.27      0.00
   -5   -1    2      3.14      0.00
   -4   -1    2     -3.26      0.00
   -3   -1    2      2.75      0.00
   -2   -1    2     -0.94      0.00
   -1   -1    2     -2.48      0.00
    0   -1    2      4.41      0.00
    1   -1    2     -3.05      0.00
    2   -1    2      1.13      0.00
    3   -1    2     -0.47      0.00
    4   -1    2      0.42      0.00
    5   -1    2     -0.68      0.00
    6   -1    2      0.96      0.00
    7   -1    2     -0.73      0.00
    8   -1    2      0.21      0.00
    9   -1    2      0.05      0.00
   10   -1    2      0.01      0.00
   11   -1    2     -0.07      0.00
  -11    0    2      0.16      0.00
  -10    0    2     -0.30      0.00
   -9    0    2      0.59      0.00
   -8    0    2     -0.88      0.00
   -7    0    2      1.06      0.00
   -6    0    2     -1.52      0.00
   -5    0    2      2.16      0.00
   -4    0    2     -2.19      0.00
   -3    0    2      1.44      0.00
   -2    0    2      0.63      0.00
   -1    0    2     -4.22      0.00
    0    0    2      6.26      0.00
    1    0    2     -4.69      0.00
    2    0    2      2.37      0.00
    3    0    2     -1.53      0.00
    4    0    2      1.35      0.00
    5    0    2     -1.26      0.00
    6    0    2      1.18      0.00
    7    0    2     -0.90      0.00
    8    0    2      0.50      0.00
    9    0    2     -0.22      0.00
   10    0    2      0.14      0.00
   11    0    2     -0.10      0.00
   12    0    2      0.00      0.00
  -10    1    2     -0.10      0.00
   -9    1    2      0.32      0.00
   -8    1    2     -0.53      0.00
   -7    1    2      0.48      0.00
   -6    1    2     -0.42      0.00
   -5    1    2      0.57      0.00
   -4    1    2     -0.31      0.00
   -3    1    2     -0.78      0.00
   -2    1    2      3.24      0.00
   -1    1    2     -7.21      0.00
    0    1    2      9.68      0.00
    1    1    2     -8.16      0.00
    2    1    2      5.19      0.00
    3    1    2     -3.53      0.00
    4    1    2      2.81      0.00
    5    1    2     -2.28      0.00
    6    1    2      1.71      0.00
    7    1    2     -1.09      0.00
    8    1    2      0.68      0.00
    9    1    2     -0.45      0.00
   10    1    2      0.27      0.00
   11    1    2     -0.15      0.00
   12    1    2      0.04      0.00
  -10    2    2      0.01      0.00
   -9    2    2      0.05      0.00
   -8    2    2     -0.16      0.00
   -7    2    2      0.05      0.00
   -6    2    2      0.26      0.00
   -5    2    2     -0.47      0.00
   -4    2    2      0.94      0.00
   -3    2    2     -2.12      0.00
   -2    2    2      4.44      0.00
   -1    2    2     -8.16      0.00
    0    2    2     11.00      0.00
    1    2    2    -10.37      0.00
    2    2    2      7.69      0.00
    3    2    2     -5.50      0.00
    4    2    2      4.14      0.00
    5    2    2     -3.24      0.00
    6    2    2      2.40      0.00
    7    2    2     -1.47      0.00
    8    2    2      0.87      0.00
    9    2    2     -0.59      0.00
   10    2    2      0.34      0.00
   11    2    2     -0.16      0.00
   12    2    2      0.04      0.00
  -10    3    2     -0.06      0.00
   -9    3    2      0.02      0.00
   -8    3    2     -0.05      0.00
   -7    3    2      0.00      0.00
   -6    3    2      0.29      0.00
   -5    3    2     -0.51      0.00
   -4    3    2      0.81      0.00
   -3    3    2     -1.63      0.00
   -2    3    2      3.18      0.00
   -1    3    2     -5.72      0.00
    0    3    2      8.11      0.00
    1    3    2     -8.39      0.00
    2    3    2      6.98      0.00
    3    3    2     -5.39      0.00
    4    3    2      4.08      0.00
    5    3    2     -3.25      0.00
    6    3    2      2.59      0.00
    7    3    2     -1.71      0.00
    8    3    2      1.03      0.00
    9    3    2     -0.66      0.00
   10    3    2      0.35      0.00
   11    3    2     -0.18      0.00
   12    3    2      0.03      0.00
   -9    4    2      0.03      0.00
   -8    4    2     -0.08      0.00
   -7    4    2      0.13      0.00
   -6    4    2      0.08      0.00
   -5    4    2     -0.21      0.00
   -4    4    2      0.11      0.00
   -3    4    2     -0.27      0.00
   -2    4    2      0.80      0.00
   -1    4    2     -1.88      0.00
    0    4    2      3.10      0.00
    1    4    2     -3.48      0.00
    2    4    2      3.14      0.00
    3    4    2     -2.68      0.00
    4    4    2      2.18      0.00
    5    4    2     -1.98      0.00
    6    4    2      1.93      0.00
    7    4    2     -1.50      0.00
    8    4    2      0.97      0.00
    9    4    2     -0.58      0.00
   10    4    2      0.32      0.00
   11    4    2     -0.26      0.00
   12    4    2      0.16      0.00
   -9    5    2     -0.09      0.00
   -8    5    2      0.03      0.00
   -7    5    2      0.11      0.00
   -6    5    2      0.04      0.00
   -5    5    2     -0.16      0.00
   -4    5    2     -0.12      0.00
   -3    5    2      0.48      0.00
   -2    5    2     -0.71      0.00
   -1    5    2      0.70      0.00
    0    5    2     -0.47      0.00
    1    5    2      0.50      0.00
    2    5    2     -0.64      0.00
    3    5    2      0.50      0.00
    4    5    2     -0.24      0.00
    5    5    2     -0.24      0.00
    6    5    2      0.83      0.00
    7    5    2     -0.93      0.00
    8    5    2      0.66      0.00
    9    5    2     -0.34      0.00
   10    5    2      0.16      0.00
   11    5    2     -0.31      0.00
   12    5    2      0.39      0.00
   -8    6    2      0.21      0.00
   -7    6    2     -0.12      0.00
   -6    6    2      0.25      0.00
   -5    6    2     -0.35      0.00
   -4    6    2      0.06      0.00
   -3    6    2      0.37      0.00
   -2    6    2     -0.81      0.00
   -1    6    2      1.19      0.00
    0    6    2     -1.33      0.00
    1    6    2      1.57      0.00
    2    6    2     -1.87      0.00
    3    6    2      1.78      0.00
    4    6    2     -1.39      0.00
    5    6    2      0.74      0.00
    6    6    2      0.01      0.00
    7    6    2     -0.36      0.00
    8    6    2      0.27      0.00
    9    6    2     -0.02      0.00
   10    6    2     -0.12      0.00
   11    6    2     -0.17      0.00
   12    6    2      0.49      0.00
   -7    7    2     -0.26      0.00
   -6    7    2      0.47      0.00
   -5    7    2     -0.52      0.00
   -4    7    2      0.18      0.00
   -3    7    2      0.13      0.00
   -2    7    2     -0.35      0.00
   -1    7    2      0.59      0.00
    0    7    2     -0.63      0.00
    1    7    2      0.71      0.00
    2    7    2     -1.04      0.00
    3    7    2      1.16      0.00
    4    7    2     -0.97      0.00
    5    7    2      0.61      0.00
    6    7    2     -0.17      0.00
    7    7    2     -0.04      0.00
    8    7    2     -0.02      0.00
    9    7    2      0.22      0.00
   10    7    2     -0.36      0.00
   11    7    2      0.11      0.00
   12    7    2      0.29      0.00
   -7    8    2     -0.15      0.00
   -6    8    2      0.48      0.00
   -5    8    2     -0.57      0.00
   -4    8    2      0.22      0.00
   -3    8    2      0.01      0.00
   -2    8    2      0.02      0.00
   -1    8    2      0.00      0.00
    0    8    2      0.11      0.00
    1    8    2     -0.23      0.00
    2    8    2      0.04      0.00
    3    8    2      0.15      0.00
    4    8    2     -0.15      0.00
    5    8    2      0.09      0.00
    6    8    2      0.00      0.00
    7    8    2     -0.02      0.00
    8    8    2     -0.09      0.00
    9    8    2      0.25      0.00
   10    8    2     -0.39      0.00
   11    8    2      0.28      0.00
   12    8    2     -0.01      0.00
   -6    9    2      0.30      0.00
   -5    9    2     -0.48      0.00
   -4    9    2      0.31      0.00
   -3    9    2     -0.24      0.00
   -2    9    2      0.42      0.00
   -1    9    2     -0.42      0.00
    0    9    2      0.40      0.00
    1    9    2     -0.51      0.00
    2    9    2      0.47      0.00
    3    9    2     -0.36      0.00
    4    9    2      0.29      0.00
    5    9    2     -0.18      0.00
    6    9    2      0.17      0.00
    7    9    2     -0.19      0.00
    8    9    2      0.11      0.00
    9    9    2      0.04      0.00
   10    9    2     -0.19      0.00
   11    9    2      0.21      0.00
   12    9    2     -0.12      0.00
   -5   10    2     -0.30      0.00
   -4   10    2      0.35      0.00
   -3   10    2     -0.53      0.00
   -2   10    2      0.86      0.00
   -1   10    2     -0.83      0.00
    0   10    2      0.51      0.00
    1   10    2     -0.38      0.00
    2   10    2      0.44      0.00
    3   10    2     -0.54      0.00
    4   10    2      0.50      0.00
    5   10    2     -0.29      0.00
    6   10    2      0.24      0.00
    7   10    2     -0.39      0.00
    8   10    2      0.40      0.00
    9   10    2     -0.23      0.00
   10   10    2      0.04      0.00
   11   10    2      0.06      0.00
   -4   11    2      0.24      0.00
   -3   11    2     -0.52      0.00
   -2   11    2      0.92      0.00
   -1   11    2     -0.96      0.00
    0   11    2      0.54      0.00
    1   11    2     -0.22      0.00
    2   11    2      0.31      0.00
    3   11    2     -0.61      0.00
    4   11    2      0.69      0.00
    5   11    2     -0.42      0.00
    6   11    2      0.28      0.00
    7   11    2     -0.44      0.00
    8   11    2      0.50      0.00
    9   11    2     -0.31      0.00
   10   11    2      0.09      0.00
   11   11    2      0.04      0.00
   -2   12    2      0.51      0.00
   -1   12    2     -0.60      0.00
    0   12    2      0.35      0.00
    1   12    2     -0.11      0.00
    2   12    2      0.23      0.00
    3   12    2     -0.56      0.00
    4   12    2      0.67      0.00
    5   12    2     -0.40      0.00
    6   12    2      0.21      0.00
    7   12    2     -0.31      0.00
    8   12    2      0.34      0.00
    9   12    2     -0.18      0.00
   10   12    2      0.01      0.00
   -1   13    2     -0.13      0.00
    0   13    2      0.04      0.00
    1   13    2      0.00      0.00
    2   13    2      0.18      0.00
    3   13    2     -0.42      0.00
    4   13    2      0.42      0.00
    5   13    2     -0.13      0.00
    6   13    2     -0.03      0.00
    7   13    2     -0.07      0.00
    8   13    2      0.11      0.00
    9   13    2     -0.02      0.00
    2   14    2      0.13      0.00
    3   14    2     -0.29      0.00
    4   14    2      0.20      0.00
    5   14    2      0.09      0.00
    6   14    2     -0.24      0.00
    7   14    2      0.14      0.00
   -5  -14    3     -0.61      0.00
   -4  -14    3      0.31      0.00
   -3  -14    3     -0.04      0.00
   -2  -14    3      0.03      0.00
   -7  -13    3     -0.37      0.00
   -6  -13    3      0.69      0.00
   -5  -13    3     -0.90      0.00
   -4  -13    3      0.66      0.00
   -3  -13    3     -0.27      0.00
   -2  -13    3      0.11      0.00
   -1  -13    3     -0.06      0.00
    0  -13    3     -0.03      0.00
    1  -13    3      0.09      0.00
   -9  -12    3     -0.14      0.00
   -8  -12    3      0.33      0.00
   -7  -12    3     -0.43      0.00
   -6  -12    3      0.58      0.00
   -5  -12    3     -0.76      0.00
   -4  -12    3      0.68      0.00
   -3  -12    3     -0.38      0.00
   -2  -12    3      0.10      0.00
   -1  -12    3      0.12      0.00
    0  -12    3     -0.23      0.00
    1  -12    3      0.22      0.00
    2  -12    3     -0.16      0.00
    3  -12    3      0.03      0.00
   -9  -11    3      0.01      0.00
   -8  -11    3      0.19      0.00
   -7  -11    3     -0.33      0.00
   -6  -11    3      0.33      0.00
   -5  -11    3     -0.34      0.00
   -4  -11    3      0.31      0.00
   -3  -11    3     -0.24      0.00
   -2  -11    3      0.08      0.00
   -1  -11    3      0.25      0.00
    0  -11    3     -0.46      0.00
    1  -11    3      0.37      0.00
    2  -11    3     -0.24      0.00
    3  -11    3      0.13      0.00
    4  -11    3      0.00      0.00
  -10  -10    3     -0.14      0.00
   -9  -10    3      0.20      0.00
   -8  -10    3     -0.15      0.00
   -7  -10    3      0.00      0.00
   -6  -10    3      0.03      0.00
   -5  -10    3      0.04      0.00
   -4  -10    3     -0.10      0.00
   -3  -10    3      0.02      0.00
   -2  -10    3      0.05      0.00
   -1  -10    3      0.19      0.00
    0  -10    3     -0.47      0.00
    1  -10    3      0.42      0.00
    2  -10    3     -0.25      0.00
    3  -10    3      0.12      0.00
    4  -10    3      0.03      0.00
    5  -10    3     -0.19      0.00
  -10   -9    3     -0.18      0.00
   -9   -9    3      0.30      0.00
   -8   -9    3     -0.42      0.00
   -7   -9    3      0.35      0.00
   -6   -9    3     -0.29      0.00
   -5   -9    3      0.33      0.00
   -4   -9    3     -0.37      0.00
   -3   -9    3      0.26      0.00
   -2   -9    3     -0.07      0.00
   -1   -9    3      0.15      0.00
    0   -9    3     -0.42      0.00
    1   -9    3      0.47      0.00
    2   -9    3     -0.38      0.00
    3   -9    3      0.28      0.00
    4   -9    3     -0.12      0.00
    5   -9    3     -0.07      0.00
    6   -9    3      0.24      0.00
  -11   -8    3      0.16      0.00
  -10   -8    3     -0.14      0.00
   -9   -8    3      0.28      0.00
   -8   -8    3     -0.48      0.00
   -7   -8    3      0.50      0.00
   -6   -8    3     -0.53      0.00
   -5   -8    3      0.58      0.00
   -4   -8    3     -0.53      0.00
   -3   -8    3      0.37      0.00
   -2   -8    3     -0.14      0.00
   -1   -8    3      0.13      0.00
    0   -8    3     -0.37      0.00
    1   -8    3      0.52      0.00
    2   -8    3     -0.58      0.00
    3   -8    3      0.60      0.00
    4   -8    3     -0.49      0.00
    5   -8    3      0.30      0.00
    6   -8    3     -0.01      0.00
    7   -8    3     -0.19      0.00
  -11   -7    3     -0.08      0.00
  -10   -7    3      0.06      0.00
   -9   -7    3      0.14      0.00
   -8   -7    3     -0.35      0.00
   -7   -7    3      0.41      0.00
   -6   -7    3     -0.57      0.00
   -5   -7    3      0.72      0.00
   -4   -7    3     -0.58      0.00
   -3   -7    3      0.32      0.00
   -2   -7    3     -0.03      0.00
   -1   -7    3     -0.09      0.00
    0   -7    3     -0.09      0.00
    1   -7    3      0.34      0.00
    2   -7    3     -0.53      0.00
    3   -7    3      0.65      0.00
    4   -7    3     -0.63      0.00
    5   -7    3      0.50      0.00
    6   -7    3     -0.20      0.00
    7   -7    3     -0.13      0.00
    8   -7    3      0.17      0.00
  -11   -6    3     -0.26      0.00
  -10   -6    3      0.22      0.00
   -9   -6    3     -0.02      0.00
   -8   -6    3     -0.16      0.00
   -7   -6    3      0.23      0.00
   -6   -6    3     -0.54      0.00
   -5   -6    3      0.83      0.00
   -4   -6    3     -0.66      0.00
   -3   -6    3      0.31      0.00
   -2   -6    3      0.04      0.00
   -1   -6    3     -0.30      0.00
    0   -6    3      0.19      0.00
    1   -6    3      0.08      0.00
    2   -6    3     -0.27      0.00
    3   -6    3      0.40      0.00
    4   -6    3     -0.36      0.00
    5   -6    3      0.23      0.00
    6   -6    3      0.01      0.00
    7   -6    3     -0.30      0.00
    8   -6    3      0.34      0.00
    9   -6    3     -0.19      0.00
  -11   -5    3     -0.16      0.00
  -10   -5    3      0.09      0.00
   -9   -5    3      0.05      0.00
   -8   -5    3     -0.12      0.00
   -7   -5    3      0.18      0.00
   -6   -5    3     -0.70      0.00
   -5   -5    3      1.23      0.00
   -4   -5    3     -1.10      0.00
   -3   -5    3      0.70      0.00
   -2   -5    3     -0.29      0.00
   -1   -5    3     -0.04      0.00
    0   -5    3     -0.13      0.00
    1   -5    3      0.48      0.00
    2   -5    3     -0.55      0.00
    3   -5    3      0.44      0.00
    4   -5    3     -0.22      0.00
    5   -5    3     -0.09      0.00
    6   -5    3      0.37      0.00
    7   -5    3     -0.56      0.00
    8   -5    3      0.54      0.00
    9   -5    3     -0.40      0.00
  -11   -4    3     -0.02      0.00
  -10   -4    3     -0.16      0.00
   -9   -4    3      0.31      0.00
   -8   -4    3     -0.28      0.00
   -7   -4    3      0.32      0.00
   -6   -4    3     -1.02      0.00
   -5   -4    3      1.86      0.00
   -4   -4    3     -1.96      0.00
   -3   -4    3      1.64      0.00
   -2   -4    3     -1.11      0.00
   -1   -4    3      0.59      0.00
    0   -4    3     -0.92      0.00
    1   -4    3      1.68      0.00
    2   -4    3     -1.77      0.00
    3   -4    3      1.29      0.00
    4   -4    3     -0.67      0.00
    5   -4    3      0.03      0.00
    6   -4    3      0.39      0.00
    7   -4    3     -0.52      0.00
    8   -4    3      0.45      0.00
    9   -4    3     -0.37      0.00
   10   -4    3      0.36      0.00
  -11   -3    3     -0.07      0.00
  -10   -3    3     -0.13      0.00
   -9   -3    3      0.35      0.00
   -8   -3    3     -0.39      0.00
   -7   -3    3      0.46      0.00
   -6   -3    3     -1.24      0.00
   -5   -3    3      2.28      0.00
   -4   -3    3     -2.70      0.00
   -3   -3    3      2.71      0.00
   -2   -3    3     -2.19      0.00
   -1   -3    3      1.30      0.00
    0   -3    3     -1.56      0.00
    1   -3    3      2.82      0.00
    2   -3    3     -3.24      0.00
    3   -3    3      2.56      0.00
    4   -3    3     -1.51      0.00
    5   -3    3      0.49      0.00
    6   -3    3      0.11      0.00
    7   -3    3     -0.17      0.00
    8   -3    3      0.03      0.00
    9   -3    3     -0.04      0.00
   10   -3    3      0.20      0.00
   11   -3    3     -0.21      0.00
  -11   -2    3     -0.14      0.00
  -10   -2    3      0.05      0.00
   -9   -2    3      0.15      0.00
   -8   -2    3     -0.28      0.00
   -7   -2    3      0.46      0.00
   -6   -2    3     -1.26      0.00
   -5   -2    3      2.33      0.00
   -4   -2    3     -2.94      0.00
   -3   -2    3      3.36      0.00
   -2   -2    3     -3.19      0.00
   -1   -2    3      2.16      0.00
    0   -2    3     -2.13      0.00
    1   -2    3      3.53      0.00
    2   -2    3     -4.22      0.00
    3   -2    3      3.51      0.00
    4   -2    3     -2.18      0.00
    5   -2    3      0.83      0.00
    6   -2    3     -0.06      0.00
    7   -2    3      0.07      0.00
    8   -2    3     -0.33      0.00
    9   -2    3      0.31      0.00
   10   -2    3     -0.05      0.00
   11   -2    3     -0.09      0.00
  -11   -1    3      0.00      0.00
  -10   -1    3     -0.06      0.00
   -9   -1    3      0.21      0.00
   -8   -1    3     -0.32      0.00
   -7   -1    3      0.47      0.00
   -6   -1    3     -1.18      0.00
   -5   -1    3      2.19      0.00
   -4   -1    3     -2.81      0.00
   -3   -1    3      3.37      0.00
   -2   -1    3     -3.58      0.00
   -1   -1    3      2.86      0.00
    0   -1    3     -2.88      0.00
    1   -1    3      4.28      0.00
    2   -1    3     -4.95      0.00
    3   -1    3      4.07      0.00
    4   -1    3     -2.55      0.00
    5   -1    3      0.99      0.00
    6   -1    3     -0.04      0.00
    7   -1    3      0.01      0.00
    8   -1    3     -0.32      0.00
    9   -1    3      0.38      0.00
   10   -1    3     -0.15      0.00
   11   -1    3     -0.05      0.00
  -10    0    3     -0.43      0.00
   -9    0    3      0.68      0.00
   -8    0    3     -0.78      0.00
   -7    0    3      0.70      0.00
   -6    0    3     -1.04      0.00
   -5    0    3      1.84      0.00
   -4    0    3     -2.35      0.00
   -3    0    3      2.68      0.00
   -2    0    3     -2.79      0.00
   -1    0    3      2.35      0.00
    0    0    3     -2.83      0.00
    1    0    3      4.68      0.00
    2    0    3     -5.57      0.00
    3    0    3      4.58      0.00
    4    0    3     -2.87      0.00
    5    0    3      1.20      0.00
    6    0    3     -0.15      0.00
    7    0    3     -0.04      0.00
    8    0    3     -0.15      0.00
    9    0    3      0.24      0.00
   10    0    3     -0.11      0.00
   11    0    3     -0.09      0.00
   12    0    3      0.15      0.00
  -10    1    3     -0.49      0.00
   -9    1    3      0.91      0.00
   -8    1    3     -1.15      0.00
   -7    1    3      0.94      0.00
   -6    1    3     -0.74      0.00
   -5    1    3      1.03      0.00
   -4    1    3     -1.29      0.00
   -3    1    3      1.24      0.00
   -2    1    3     -0.83      0.00
   -1    1    3      0.16      0.00
    0    1    3     -0.81      0.00
    1    1    3      3.25      0.00
    2    1    3     -4.97      0.00
    3    1    3      4.56      0.00
    4    1    3     -3.06      0.00
    6    1    3     -0.46      0.00
    7    1    3      0.20      0.00
    8    1    3     -0.18      0.00
    9    1    3      0.17      0.00
   10    1    3     -0.11      0.00
   11    1    3     -0.07      0.00
   12    1    3      0.21      0.00
  -10    2    3     -0.17      0.00
   -9    2    3      0.49      0.00
   -8    2    3     -0.83      0.00
   -7    2    3      0.75      0.00
   -6    2    3     -0.27      0.00
   -5    2    3      0.01      0.00
   -4    2    3      0.13      0.00
   -3    2    3     -0.55      0.00
   -2    2    3      1.39      0.00
   -1    2    3     -2.50      0.00
    0    2    3      2.34      0.00
    1    2    3     -0.06      0.00
    2    2    3     -2.29      0.00
    3    2    3      3.02      0.00
    4    2    3     -2.47      0.00
    5    2    3      1.38      0.00
    6    2    3     -0.62      0.00
    7    2    3      0.46      0.00
    8    2    3     -0.35      0.00
    9    2    3      0.23      0.00
   10    2    3     -0.20      0.00
   11    2    3      0.05      0.00
   12    2    3      0.14      0.00
   -9    3    3     -0.06      0.00
   -8    3    3     -0.17      0.00
   -7    3    3      0.23      0.00
   -6    3    3      0.17      0.00
   -5    3    3     -0.59      0.00
   -4    3    3      0.96      0.00
   -3    3    3     -1.61      0.00
   -2    3    3      2.57      0.00
   -1    3    3     -3.79      0.00
    0    3    3      4.25      0.00
    1    3    3     -2.97      0.00
    2    3    3      1.01      0.00
    3    3    3      0.35      0.00
    4    3    3     -0.89      0.00
    5    3    3      0.65      0.00
    6    3    3     -0.31      0.00
    7    3    3      0.35      0.00
    8    3    3     -0.30      0.00
    9    3    3      0.15      0.00
   10    3    3     -0.13      0.00
   11    3    3      0.06      0.00
   12    3    3      0.05      0.00
   -9    4    3     -0.20      0.00
   -8    4    3      0.10      0.00
   -7    4    3      0.00      0.00
   -6    4    3      0.26      0.00
   -5    4    3     -0.55      0.00
   -4    4    3      0.77      0.00
   -3    4    3     -1.28      0.00
   -2    4    3      2.04      0.00
   -1    4    3     -2.98      0.00
    0    4    3      3.66      0.00
    1    4    3     -3.35      0.00
    2    4    3      2.44      0.00
    3    4    3     -1.46      0.00
    4    4    3      0.59      0.00
    5    4    3     -0.28      0.00
    6    4    3      0.30      0.00
    7    4    3     -0.13      0.00
    8    4    3      0.08      0.00
    9    4    3     -0.19      0.00
   10    4    3      0.18      0.00
   11    4    3     -0.17      0.00
   12    4    3      0.11      0.00
   -8    5    3     -0.07      0.00
   -7    5    3      0.24      0.00
   -6    5    3     -0.02      0.00
   -5    5    3     -0.20      0.00
   -4    5    3      0.15      0.00
   -3    5    3     -0.26      0.00
   -2    5    3      0.55      0.00
   -1    5    3     -1.01      0.00
    0    5    3      1.51      0.00
    1    5    3     -1.62      0.00
    2    5    3      1.45      0.00
    3    5    3     -1.24      0.00
    4    5    3      0.85      0.00
    5    5    3     -0.65      0.00
    6    5    3      0.70      0.00
    7    5    3     -0.58      0.00
    8    5    3      0.47      0.00
    9    5    3     -0.50      0.00
   10    5    3      0.49      0.00
   11    5    3     -0.49      0.00
   12    5    3      0.33      0.00
   -8    6    3     -0.17      0.00
   -7    6    3      0.42      0.00
   -6    6    3     -0.24      0.00
   -5    6    3      0.02      0.00
   -4    6    3     -0.13      0.00
   -3    6    3      0.31      0.00
   -2    6    3     -0.47      0.00
   -1    6    3      0.52      0.00
    0    6    3     -0.29      0.00
    1    6    3      0.17      0.00
    2    6    3     -0.15      0.00
    3    6    3     -0.03      0.00
    4    6    3      0.18      0.00
    5    6    3     -0.35      0.00
    6    6    3      0.63      0.00
    7    6    3     -0.69      0.00
    8    6    3      0.58      0.00
    9    6    3     -0.48      0.00
   10    6    3      0.45      0.00
   11    6    3     -0.54      0.00
   12    6    3      0.48      0.00
   -7    7    3      0.24      0.00
   -6    7    3     -0.09      0.00
   -5    7    3     -0.08      0.00
   -4    7    3     -0.04      0.00
   -3    7    3      0.20      0.00
   -2    7    3     -0.45      0.00
   -1    7    3      0.75      0.00
    0    7    3     -0.74      0.00
    1    7    3      0.67      0.00
    2    7    3     -0.72      0.00
    3    7    3      0.54      0.00
    4    7    3     -0.24      0.00
    5    7    3     -0.03      0.00
    6    7    3      0.35      0.00
    7    7    3     -0.48      0.00
    8    7    3      0.35      0.00
    9    7    3     -0.14      0.00
   10    7    3      0.04      0.00
   11    7    3     -0.19      0.00
   12    7    3      0.31      0.00
   -6    8    3      0.21      0.00
   -5    8    3     -0.30      0.00
   -4    8    3      0.08      0.00
   -3    8    3      0.00      0.00
   -2    8    3     -0.02      0.00
   -1    8    3      0.22      0.00
    0    8    3     -0.25      0.00
    1    8    3      0.19      0.00
    2    8    3     -0.30      0.00
    3    8    3      0.24      0.00
    4    8    3     -0.04      0.00
    5    8    3     -0.08      0.00
    6    8    3      0.22      0.00
    7    8    3     -0.27      0.00
    8    8    3      0.09      0.00
    9    8    3      0.20      0.00
   10    8    3     -0.37      0.00
   11    8    3      0.27      0.00
   12    8    3     -0.06      0.00
   -5    9    3     -0.33      0.00
   -4    9    3      0.07      0.00
   -3    9    3      0.00      0.00
   -2    9    3      0.19      0.00
   -1    9    3     -0.22      0.00
    0    9    3      0.21      0.00
    1    9    3     -0.25      0.00
    2    9    3      0.16      0.00
    3    9    3     -0.17      0.00
    4    9    3      0.26      0.00
    5    9    3     -0.22      0.00
    6    9    3      0.24      0.00
    7    9    3     -0.29      0.00
    8    9    3      0.12      0.00
    9    9    3      0.21      0.00
   10    9    3     -0.42      0.00
   11    9    3      0.42      0.00
   12    9    3     -0.28      0.00
   -4   10    3      0.00      0.00
   -3   10    3      0.01      0.00
   -2   10    3      0.27      0.00
   -1   10    3     -0.37      0.00
    0   10    3      0.26      0.00
    1   10    3     -0.19      0.00
    2   10    3      0.17      0.00
    3   10    3     -0.26      0.00
    4   10    3      0.32      0.00
    5   10    3     -0.19      0.00
    6   10    3      0.22      0.00
    7   10    3     -0.43      0.00
    8   10    3      0.39      0.00
    9   10    3     -0.10      0.00
   10   10    3     -0.13      0.00
   11   10    3      0.20      0.00
   -3   11    3     -0.05      0.00
   -2   11    3      0.35      0.00
   -1   11    3     -0.45      0.00
    0   11    3      0.20      0.00
    1   11    3      0.06      0.00
    2   11    3     -0.06      0.00
    3   11    3     -0.19      0.00
    4   11    3      0.33      0.00
    5   11    3     -0.15      0.00
    6   11    3      0.14      0.00
    7   11    3     -0.45      0.00
    8   11    3      0.57      0.00
    9   11    3     -0.38      0.00
   10   11    3      0.15      0.00
   11   11    3     -0.04      0.00
   -2   12    3      0.28      0.00
   -1   12    3     -0.40      0.00
    0   12    3      0.18      0.00
    1   12    3      0.13      0.00
    2   12    3     -0.14      0.00
    3   12    3     -0.18      0.00
    4   12    3      0.40      0.00
    5   12    3     -0.23      0.00
    6   12    3      0.12      0.00
    7   12    3     -0.33      0.00
    8   12    3      0.47      0.00
    9   12    3     -0.37      0.00
   10   12    3      0.19      0.00
    0   13    3      0.09      0.00
    1   13    3      0.04      0.00
    2   13    3      0.00      0.00
    3   13    3     -0.25      0.00
    4   13    3      0.43      0.00
    5   13    3     -0.29      0.00
    6   13    3      0.11      0.00
    7   13    3     -0.16      0.00
    8   13    3      0.22      0.00
    9   13    3     -0.17      0.00
    2   14    3      0.13      0.00
    3   14    3     -0.27      0.00
    4   14    3      0.33      0.00
    5   14    3     -0.22      0.00
    6   14    3      0.05      0.00
    7   14    3      0.00      0.00
   -3  -14    4      0.46      0.00
   -7  -13    4     -0.12      0.00
   -6  -13    4      0.36      0.00
   -5  -13    4     -0.42      0.00
   -4  -13    4      0.02      0.00
   -3  -13    4      0.35      0.00
   -2  -13    4     -0.26      0.00
   -1  -13    4      0.03      0.00
    0  -13    4      0.01      0.00
    1  -13    4      0.01      0.00
   -8  -12    4      0.20      0.00
   -7  -12    4     -0.22      0.00
   -6  -12    4      0.35      0.00
   -5  -12    4     -0.50      0.00
   -4  -12    4      0.27      0.00
   -3  -12    4      0.09      0.00
   -2  -12    4     -0.18      0.00
   -1  -12    4      0.08      0.00
    0  -12    4      0.00      0.00
    1  -12    4      0.01      0.00
    2  -12    4     -0.01      0.00
    3  -12    4     -0.08      0.00
   -9  -11    4      0.06      0.00
   -8  -11    4      0.16      0.00
   -7  -11    4     -0.26      0.00
   -6  -11    4      0.26      0.00
   -5  -11    4     -0.29      0.00
   -4  -11    4      0.20      0.00
   -3  -11    4     -0.02      0.00
   -2  -11    4     -0.13      0.00
   -1  -11    4      0.26      0.00
    0  -11    4     -0.28      0.00
    1  -11    4      0.23      0.00
    2  -11    4     -0.26      0.00
    3  -11    4      0.24      0.00
    4  -11    4     -0.08      0.00
   -9  -10    4      0.25      0.00
   -8  -10    4     -0.10      0.00
   -7  -10    4     -0.12      0.00
   -6  -10    4      0.12      0.00
   -5  -10    4     -0.01      0.00
   -4  -10    4     -0.06      0.00
   -3  -10    4      0.01      0.00
   -2  -10    4      0.00      0.00
   -1  -10    4      0.19      0.00
    0  -10    4     -0.36      0.00
    1  -10    4      0.34      0.00
    2  -10    4     -0.36      0.00
    3  -10    4      0.40      0.00
    4  -10    4     -0.29      0.00
    5  -10    4     -0.01      0.00
  -10   -9    4      0.02      0.00
   -9   -9    4      0.22      0.00
   -8   -9    4     -0.31      0.00
   -7   -9    4      0.15      0.00
   -6   -9    4     -0.11      0.00
   -5   -9    4      0.21      0.00
   -4   -9    4     -0.24      0.00
   -3   -9    4      0.06      0.00
   -2   -9    4      0.14      0.00
   -1   -9    4     -0.07      0.00
    0   -9    4     -0.11      0.00
    1   -9    4      0.14      0.00
    2   -9    4     -0.17      0.00
    3   -9    4      0.24      0.00
    4   -9    4     -0.26      0.00
    5   -9    4      0.09      0.00
    6   -9    4      0.22      0.00
  -10   -8    4      0.13      0.00
   -9   -8    4      0.08      0.00
   -8   -8    4     -0.30      0.00
   -7   -8    4      0.32      0.00
   -6   -8    4     -0.40      0.00
   -5   -8    4      0.52      0.00
   -4   -8    4     -0.47      0.00
   -3   -8    4      0.25      0.00
   -2   -8    4     -0.02      0.00
   -1   -8    4      0.03      0.00
    0   -8    4     -0.18      0.00
    1   -8    4      0.21      0.00
    2   -8    4     -0.19      0.00
    3   -8    4      0.22      0.00
    4   -8    4     -0.29      0.00
    5   -8    4      0.30      0.00
    6   -8    4     -0.06      0.00
    7   -8    4     -0.17      0.00
  -10   -7    4      0.14      0.00
   -9   -7    4      0.00      0.00
   -8   -7    4     -0.18      0.00
   -7   -7    4      0.27      0.00
   -6   -7    4     -0.57      0.00
   -5   -7    4      0.85      0.00
   -4   -7    4     -0.80      0.00
   -3   -7    4      0.60      0.00
   -2   -7    4     -0.47      0.00
   -1   -7    4      0.57      0.00
    0   -7    4     -0.81      0.00
    1   -7    4      0.91      0.00
    2   -7    4     -0.84      0.00
    3   -7    4      0.72      0.00
    4   -7    4     -0.67      0.00
    5   -7    4      0.72      0.00
    6   -7    4     -0.58      0.00
    7   -7    4      0.29      0.00
    8   -7    4     -0.15      0.00
  -11   -6    4     -0.22      0.00
  -10   -6    4      0.22      0.00
   -9   -6    4     -0.05      0.00
   -8   -6    4     -0.04      0.00
   -7   -6    4      0.07      0.00
   -6   -6    4     -0.47      0.00
   -5   -6    4      0.92      0.00
   -4   -6    4     -0.95      0.00
   -3   -6    4      0.86      0.00
   -2   -6    4     -0.90      0.00
   -1   -6    4      1.08      0.00
    0   -6    4     -1.44      0.00
    1   -6    4      1.68      0.00
    2   -6    4     -1.64      0.00
    3   -6    4      1.43      0.00
    4   -6    4     -1.17      0.00
    5   -6    4      1.05      0.00
    6   -6    4     -0.93      0.00
    7   -6    4      0.70      0.00
    8   -6    4     -0.51      0.00
    9   -6    4      0.30      0.00
  -11   -5    4     -0.34      0.00
  -10   -5    4      0.32      0.00
   -9   -5    4     -0.11      0.00
   -8   -5    4      0.06      0.00
   -7   -5    4     -0.13      0.00
   -6   -5    4     -0.27      0.00
   -5   -5    4      0.77      0.00
   -4   -5    4     -0.85      0.00
   -3   -5    4      0.95      0.00
   -2   -5    4     -1.22      0.00
   -1   -5    4      1.51      0.00
    0   -5    4     -1.92      0.00
    1   -5    4      2.19      0.00
    2   -5    4     -2.10      0.00
    3   -5    4      1.82      0.00
    4   -5    4     -1.41      0.00
    5   -5    4      1.00      0.00
    6   -5    4     -0.73      0.00
    7   -5    4      0.61      0.00
    8   -5    4     -0.57      0.00
    9   -5    4      0.39      0.00
  -11   -4    4     -0.27      0.00
  -10   -4    4      0.23      0.00
   -9   -4    4     -0.03      0.00
   -8   -4    4      0.03      0.00
   -7   -4    4     -0.17      0.00
   -6   -4    4     -0.20      0.00
   -5   -4    4      0.74      0.00
   -4   -4    4     -0.88      0.00
   -3   -4    4      1.15      0.00
   -2   -4    4     -1.67      0.00
   -1   -4    4      2.15      0.00
    0   -4    4     -2.74      0.00
    1   -4    4      3.05      0.00
    2   -4    4     -2.70      0.00
    3   -4    4      2.10      0.00
    4   -4    4     -1.47      0.00
    5   -4    4      0.79      0.00
    6   -4    4     -0.29      0.00
    7   -4    4      0.15      0.00
    8   -4    4     -0.26      0.00
    9   -4    4      0.25      0.00
   10   -4    4     -0.04      0.00
  -11   -3    4     -0.19      0.00
  -10   -3    4      0.13      0.00
   -9   -3    4      0.11      0.00
   -8   -3    4     -0.11      0.00
   -7   -3    4     -0.07      0.00
   -6   -3    4     -0.27      0.00
   -5   -3    4      0.86      0.00
   -4   -3    4     -1.13      0.00
   -3   -3    4      1.58      0.00
   -2   -3    4     -2.21      0.00
   -1   -3    4      2.75      0.00
    0   -3    4     -3.65      0.00
    1   -3    4      4.37      0.00
    2   -3    4     -3.97      0.00
    3   -3    4      2.91      0.00
    4   -3    4     -1.86      0.00
    5   -3    4      0.91      0.00
    6   -3    4     -0.24      0.00
    7   -3    4      0.01      0.00
    8   -3    4     -0.08      0.00
    9   -3    4      0.13      0.00
   10   -3    4     -0.01      0.00
   11   -3    4     -0.07      0.00
  -10   -2    4      0.23      0.00
   -9   -2    4      0.02      0.00
   -8   -2    4     -0.13      0.00
   -7   -2    4      0.03      0.00
   -6   -2    4     -0.29      0.00
   -5   -2    4      0.83      0.00
   -4   -2    4     -1.16      0.00
   -3   -2    4      1.72      0.00
   -2   -2    4     -2.33      0.00
   -1   -2    4      2.63      0.00
    0   -2    4     -3.56      0.00
    1   -2    4      4.87      0.00
    2   -2    4     -5.00      0.00
    3   -2    4      3.95      0.00
    4   -2    4     -2.60      0.00
    5   -2    4      1.37      0.00
    6   -2    4     -0.63      0.00
    7   -2    4      0.41      0.00
    8   -2    4     -0.37      0.00
    9   -2    4      0.30      0.00
   10   -2    4     -0.16      0.00
   11   -2    4      0.06      0.00
  -10   -1    4      0.34      0.00
   -9   -1    4     -0.18      0.00
   -8   -1    4     -0.01      0.00
   -7   -1    4      0.02      0.00
   -6   -1    4     -0.25      0.00
   -5   -1    4      0.62      0.00
   -4   -1    4     -0.78      0.00
   -3   -1    4      1.18      0.00
   -2   -1    4     -1.60      0.00
   -1   -1    4      1.54      0.00
    0   -1    4     -2.14      0.00
    1   -1    4      3.64      0.00
    2   -1    4     -4.45      0.00
    3   -1    4      4.04      0.00
    4   -1    4     -2.95      0.00
    5   -1    4      1.69      0.00
    6   -1    4     -0.93      0.00
    7   -1    4      0.80      0.00
    8   -1    4     -0.75      0.00
    9   -1    4      0.58      0.00
   10   -1    4     -0.39      0.00
   11   -1    4      0.24      0.00
  -10    0    4      0.19      0.00
   -9    0    4     -0.06      0.00
   -8    0    4     -0.12      0.00
   -7    0    4      0.13      0.00
   -6    0    4     -0.26      0.00
   -5    0    4      0.50      0.00
   -4    0    4     -0.41      0.00
   -3    0    4      0.32      0.00
   -2    0    4     -0.32      0.00
   -1    0    4      0.00      0.00
    0    0    4     -0.31      0.00
    1    0    4      1.66      0.00
    2    0    4     -2.71      0.00
    3    0    4      2.92      0.00
    4    0    4     -2.47      0.00
    5    0    4      1.52      0.00
    6    0    4     -0.80      0.00
    7    0    4      0.69      0.00
    8    0    4     -0.68      0.00
    9    0    4      0.57      0.00
   10    0    4     -0.43      0.00
   11    0    4      0.29      0.00
   12    0    4     -0.09      0.00
  -10    1    4     -0.05      0.00
   -9    1    4      0.30      0.00
   -8    1    4     -0.54      0.00
   -7    1    4      0.47      0.00
   -6    1    4     -0.36      0.00
   -5    1    4      0.45      0.00
   -4    1    4     -0.25      0.00
   -3    1    4     -0.25      0.00
   -2    1    4      0.78      0.00
   -1    1    4     -1.30      0.00
    0    1    4      0.99      0.00
    1    1    4      0.33      0.00
    2    1    4     -1.38      0.00
    4    1    4     -1.76      0.00
    5    1    4      1.19      0.00
    6    1    4     -0.59      0.00
    7    1    4      0.38      0.00
    8    1    4     -0.28      0.00
    9    1    4      0.24      0.00
   10    1    4     -0.28      0.00
   11    1    4      0.22      0.00
   12    1    4     -0.05      0.00
   -9    2    4      0.41      0.00
   -8    2    4     -0.80      0.00
   -7    2    4      0.78      0.00
   -6    2    4     -0.43      0.00
   -5    2    4      0.29      0.00
   -4    2    4     -0.07      0.00
   -3    2    4     -0.54      0.00
   -2    2    4      1.35      0.00
   -1    2    4     -2.03      0.00
    0    2    4      1.70      0.00
    1    2    4     -0.28      0.00
    2    2    4     -0.88      0.00
    3    2    4      1.36      0.00
    4    2    4     -1.49      0.00
    5    2    4      1.16      0.00
    6    2    4     -0.71      0.00
    7    2    4      0.44      0.00
    8    2    4     -0.14      0.00
    9    2    4      0.00      0.00
   10    2    4     -0.13      0.00
   11    2    4      0.17      0.00
   12    2    4     -0.04      0.00
   -9    3    4      0.19      0.00
   -8    3    4     -0.59      0.00
   -7    3    4      0.71      0.00
   -6    3    4     -0.35      0.00
   -5    3    4      0.06      0.00
   -4    3    4      0.16      0.00
   -3    3    4     -0.71      0.00
   -2    3    4      1.50      0.00
   -1    3    4     -2.25      0.00
    0    3    4      2.14      0.00
    1    3    4     -0.92      0.00
    2    3    4     -0.27      0.00
    3    3    4      0.90      0.00
    4    3    4     -1.23      0.00
    5    3    4      1.15      0.00
    6    3    4     -0.94      0.00
    7    3    4      0.78      0.00
    8    3    4     -0.37      0.00
    9    3    4      0.02      0.00
   10    3    4     -0.07      0.00
   11    3    4      0.15      0.00
   12    3    4     -0.09      0.00
   -8    4    4     -0.28      0.00
   -7    4    4      0.46      0.00
   -6    4    4     -0.21      0.00
   -5    4    4     -0.01      0.00
   -4    4    4      0.15      0.00
   -3    4    4     -0.56      0.00
   -2    4    4      1.19      0.00
   -1    4    4     -1.91      0.00
    0    4    4      2.20      0.00
    1    4    4     -1.60      0.00
    2    4    4      0.77      0.00
    3    4    4     -0.18      0.00
    4    4    4     -0.33      0.00
    5    4    4      0.56      0.00
    6    4    4     -0.68      0.00
    7    4    4      0.80      0.00
    8    4    4     -0.53      0.00
    9    4    4      0.07      0.00
   10    4    4      0.06      0.00
   11    4    4     -0.01      0.00
   12    4    4     -0.06      0.00
   -8    5    4     -0.24      0.00
   -7    5    4      0.42      0.00
   -6    5    4     -0.26      0.00
   -5    5    4      0.15      0.00
   -4    5    4     -0.20      0.00
   -3    5    4      0.02      0.00
   -2    5    4      0.34      0.00
   -1    5    4     -0.89      0.00
    0    5    4      1.47      0.00
    1    5    4     -1.53      0.00
    2    5    4      1.27      0.00
    3    5    4     -1.05      0.00
    4    5    4      0.71      0.00
    5    5    4     -0.39      0.00
    6    5    4      0.12      0.00
    7    5    4      0.24      0.00
    8    5    4     -0.26      0.00
    9    5    4     -0.07      0.00
   10    5    4      0.29      0.00
   11    5    4     -0.30      0.00
   12    5    4      0.12      0.00
   -7    6    4      0.52      0.00
   -6    6    4     -0.44      0.00
   -5    6    4      0.38      0.00
   -4    6    4     -0.51      0.00
   -3    6    4      0.53      0.00
   -2    6    4     -0.54      0.00
   -1    6    4      0.40      0.00
    0    6    4      0.12      0.00
    1    6    4     -0.49      0.00
    2    6    4      0.61      0.00
    3    6    4     -0.80      0.00
    4    6    4      0.89      0.00
    5    6    4     -0.85      0.00
    6    6    4      0.77      0.00
    7    6    4     -0.49      0.00
    8    6    4      0.25      0.00
    9    6    4     -0.28      0.00
   10    6    4      0.43      0.00
   11    6    4     -0.47      0.00
   12    6    4      0.28      0.00
   -7    7    4      0.38      0.00
   -6    7    4     -0.39      0.00
   -5    7    4      0.40      0.00
   -4    7    4     -0.52      0.00
   -3    7    4      0.51      0.00
   -2    7    4     -0.69      0.00
   -1    7    4      1.00      0.00
    0    7    4     -0.87      0.00
    1    7    4      0.62      0.00
    2    7    4     -0.48      0.00
    3    7    4      0.11      0.00
    4    7    4      0.30      0.00
    5    7    4     -0.57      0.00
    6    7    4      0.82      0.00
    7    7    4     -0.84      0.00
    8    7    4      0.59      0.00
    9    7    4     -0.37      0.00
   10    7    4      0.32      0.00
   11    7    4     -0.35      0.00
   12    7    4      0.25      0.00
   -6    8    4     -0.04      0.00
   -5    8    4      0.13      0.00
   -4    8    4     -0.32      0.00
   -3    8    4      0.23      0.00
   -2    8    4     -0.23      0.00
   -1    8    4      0.62      0.00
    0    8    4     -0.84      0.00
    1    8    4      0.89      0.00
    2    8    4     -0.93      0.00
    3    8    4      0.63      0.00
    4    8    4     -0.17      0.00
    5    8    4     -0.15      0.00
    6    8    4      0.51      0.00
    7    8    4     -0.77      0.00
    8    8    4      0.62      0.00
    9    8    4     -0.27      0.00
   10    8    4      0.05      0.00
   11    8    4     -0.04      0.00
   12    8    4      0.03      0.00
   -5    9    4     -0.16      0.00
   -4    9    4     -0.12      0.00
   -3    9    4      0.09      0.00
   -2    9    4      0.11      0.00
   -1    9    4      0.03      0.00
    0    9    4     -0.27      0.00
    1    9    4      0.46      0.00
    2    9    4     -0.63      0.00
    3    9    4      0.47      0.00
    4    9    4     -0.14      0.00
    5    9    4     -0.02      0.00
    6    9    4      0.27      0.00
    7    9    4     -0.58      0.00
    8    9    4      0.52      0.00
    9    9    4     -0.13      0.00
   10    9    4     -0.16      0.00
   11    9    4      0.23      0.00
   12    9    4     -0.18      0.00
   -4   10    4     -0.03      0.00
   -3   10    4      0.11      0.00
   -2   10    4      0.09      0.00
   -1   10    4     -0.13      0.00
    0   10    4     -0.01      0.00
    1   10    4      0.17      0.00
    2   10    4     -0.29      0.00
    3   10    4      0.14      0.00
    4   10    4      0.05      0.00
    5   10    4      0.00      0.00
    6   10    4      0.08      0.00
    7   10    4     -0.39      0.00
    8   10    4      0.41      0.00
    9   10    4     -0.11      0.00
   10   10    4     -0.17      0.00
   11   10    4      0.26      0.00
   -3   11    4      0.07      0.00
   -2   11    4      0.05      0.00
   -1   11    4     -0.06      0.00
    0   11    4     -0.15      0.00
    1   11    4      0.36      0.00
    2   11    4     -0.37      0.00
    3   11    4      0.10      0.00
    4   11    4      0.10      0.00
    5   11    4      0.07      0.00
    6   11    4     -0.15      0.00
    7   11    4     -0.11      0.00
    8   11    4      0.26      0.00
    9   11    4     -0.14      0.00
   10   11    4     -0.03      0.00
   11   11    4      0.10      0.00
   -1   12    4     -0.05      0.00
    0   12    4     -0.23      0.00
    1   12    4      0.55      0.00
    2   12    4     -0.60      0.00
    3   12    4      0.26      0.00
    4   12    4      0.04      0.00
    5   12    4      0.08      0.00
    6   12    4     -0.26      0.00
    7   12    4      0.13      0.00
    8   12    4      0.06      0.00
    9   12    4     -0.12      0.00
   10   12    4      0.11      0.00
    0   13    4     -0.13      0.00
    1   13    4      0.40      0.00
    2   13    4     -0.50      0.00
    3   13    4      0.27      0.00
    4   13    4      0.05      0.00
    5   13    4     -0.07      0.00
    6   13    4     -0.10      0.00
    7   13    4      0.13      0.00
    8   13    4     -0.05      0.00
    9   13    4     -0.07      0.00
    3   14    4      0.04      0.00
    4   14    4      0.14      0.00
    5   14    4     -0.23      0.00
    6   14    4      0.15      0.00
    7   14    4     -0.03      0.00
   -6  -13    5     -0.11      0.00
   -5  -13    5      0.28      0.00
   -4  -13    5     -0.68      0.00
   -3  -13    5      0.85      0.00
   -2  -13    5     -0.59      0.00
   -1  -13    5      0.33      0.00
    0  -13    5     -0.27      0.00
   -7  -12    5      0.01      0.00
   -6  -12    5     -0.02      0.00
   -5  -12    5      0.08      0.00
   -4  -12    5     -0.43      0.00
   -3  -12    5      0.72      0.00
   -2  -12    5     -0.67      0.00
   -1  -12    5      0.48      0.00
    0  -12    5     -0.34      0.00
    1  -12    5      0.23      0.00
    2  -12    5     -0.11      0.00
   -8  -11    5      0.06      0.00
   -7  -11    5     -0.09      0.00
   -6  -11    5      0.10      0.00
   -5  -11    5     -0.11      0.00
   -4  -11    5     -0.06      0.00
   -3  -11    5      0.33      0.00
   -2  -11    5     -0.53      0.00
   -1  -11    5      0.63      0.00
    0  -11    5     -0.52      0.00
    1  -11    5      0.30      0.00
    2  -11    5     -0.14      0.00
    3  -11    5      0.08      0.00
    4  -11    5     -0.08      0.00
   -9  -10    5      0.20      0.00
   -8  -10    5     -0.09      0.00
   -7  -10    5     -0.06      0.00
   -6  -10    5      0.08      0.00
   -5  -10    5     -0.04      0.00
   -4  -10    5      0.00      0.00
   -3  -10    5      0.07      0.00
   -2  -10    5     -0.29      0.00
   -1  -10    5      0.64      0.00
    0  -10    5     -0.73      0.00
    1  -10    5      0.52      0.00
    2  -10    5     -0.31      0.00
    3  -10    5      0.23      0.00
    4  -10    5     -0.24      0.00
    5  -10    5      0.14      0.00
   -9   -9    5      0.17      0.00
   -8   -9    5     -0.17      0.00
   -7   -9    5     -0.01      0.00
   -6   -9    5      0.02      0.00
   -5   -9    5      0.12      0.00
   -4   -9    5     -0.14      0.00
   -3   -9    5      0.00      0.00
   -2   -9    5      0.01      0.00
   -1   -9    5      0.29      0.00
    0   -9    5     -0.56      0.00
    1   -9    5      0.54      0.00
    2   -9    5     -0.41      0.00
    3   -9    5      0.31      0.00
    4   -9    5     -0.32      0.00
    5   -9    5      0.27      0.00
    6   -9    5     -0.02      0.00
  -10   -8    5      0.18      0.00
   -9   -8    5     -0.04      0.00
   -8   -8    5     -0.01      0.00
   -7   -8    5     -0.12      0.00
   -6   -8    5      0.06      0.00
   -5   -8    5      0.16      0.00
   -4   -8    5     -0.19      0.00
   -3   -8    5      0.00      0.00
   -2   -8    5      0.17      0.00
   -1   -8    5     -0.05      0.00
    0   -8    5     -0.21      0.00
    1   -8    5      0.34      0.00
    2   -8    5     -0.37      0.00
    3   -8    5      0.31      0.00
    4   -8    5     -0.27      0.00
    5   -8    5      0.26      0.00
    6   -8    5     -0.09      0.00
    7   -8    5     -0.06      0.00
  -10   -7    5      0.06      0.00
   -9   -7    5     -0.04      0.00
   -8   -7    5      0.13      0.00
   -7   -7    5     -0.28      0.00
   -6   -7    5      0.11      0.00
   -5   -7    5      0.19      0.00
   -4   -7    5     -0.24      0.00
   -3   -7    5      0.10      0.00
   -2   -7    5     -0.02      0.00
   -1   -7    5      0.16      0.00
    0   -7    5     -0.43      0.00
    1   -7    5      0.59      0.00
    2   -7    5     -0.64      0.00
    3   -7    5      0.54      0.00
    4   -7    5     -0.41      0.00
    5   -7    5      0.33      0.00
    6   -7    5     -0.19      0.00
    7   -7    5      0.09      0.00
    8   -7    5     -0.16      0.00
  -10   -6    5     -0.14      0.00
   -9   -6    5      0.20      0.00
   -8   -6    5      0.00      0.00
   -7   -6    5     -0.28      0.00
   -6   -6    5      0.09      0.00
   -5   -6    5      0.30      0.00
   -4   -6    5     -0.37      0.00
   -3   -6    5      0.34      0.00
   -2   -6    5     -0.46      0.00
   -1   -6    5      0.81      0.00
    0   -6    5     -1.28      0.00
    1   -6    5      1.53      0.00
    2   -6    5     -1.51      0.00
    3   -6    5      1.28      0.00
    4   -6    5     -0.96      0.00
    5   -6    5      0.71      0.00
    6   -6    5     -0.49      0.00
    7   -6    5      0.38      0.00
    8   -6    5     -0.44      0.00
    9   -6    5      0.35      0.00
  -10   -5    5     -0.08      0.00
   -9   -5    5      0.27      0.00
   -8   -5    5     -0.13      0.00
   -7   -5    5     -0.21      0.00
   -6   -5    5      0.07      0.00
   -5   -5    5      0.28      0.00
   -4   -5    5     -0.35      0.00
   -3   -5    5      0.45      0.00
   -2   -5    5     -0.75      0.00
   -1   -5    5      1.25      0.00
    0   -5    5     -1.95      0.00
    1   -5    5      2.40      0.00
    2   -5    5     -2.39      0.00
    3   -5    5      2.09      0.00
    4   -5    5     -1.63      0.00
    5   -5    5      1.18      0.00
    6   -5    5     -0.82      0.00
    7   -5    5      0.68      0.00
    8   -5    5     -0.73      0.00
    9   -5    5      0.60      0.00
  -10   -4    5      0.14      0.00
   -9   -4    5      0.04      0.00
   -8   -4    5      0.00      0.00
   -7   -4    5     -0.28      0.00
   -6   -4    5      0.18      0.00
   -5   -4    5      0.05      0.00
   -4   -4    5      0.00      0.00
   -3   -4    5      0.17      0.00
   -2   -4    5     -0.63      0.00
   -1   -4    5      1.20      0.00
    0   -4    5     -2.01      0.00
    1   -4    5      2.62      0.00
    2   -4    5     -2.64      0.00
    3   -4    5      2.32      0.00
    4   -4    5     -1.85      0.00
    5   -4    5      1.30      0.00
    6   -4    5     -0.86      0.00
    7   -4    5      0.69      0.00
    8   -4    5     -0.73      0.00
    9   -4    5      0.63      0.00
   10   -4    5     -0.34      0.00
  -10   -3    5      0.20      0.00
   -9   -3    5     -0.11      0.00
   -8   -3    5      0.15      0.00
   -7   -3    5     -0.38      0.00
   -6   -3    5      0.30      0.00
   -5   -3    5     -0.19      0.00
   -4   -3    5      0.39      0.00
   -3   -3    5     -0.25      0.00
   -2   -3    5     -0.26      0.00
   -1   -3    5      0.85      0.00
    0   -3    5     -1.74      0.00
    1   -3    5      2.50      0.00
    2   -3    5     -2.48      0.00
    3   -3    5      2.07      0.00
    4   -3    5     -1.56      0.00
    5   -3    5      1.01      0.00
    6   -3    5     -0.61      0.00
    7   -3    5      0.45      0.00
    8   -3    5     -0.43      0.00
    9   -3    5      0.37      0.00
   10   -3    5     -0.22      0.00
   11   -3    5      0.12      0.00
  -10   -2    5      0.16      0.00
   -9   -2    5     -0.10      0.00
   -8   -2    5      0.10      0.00
   -7   -2    5     -0.27      0.00
   -6   -2    5      0.22      0.00
   -5   -2    5     -0.20      0.00
   -4   -2    5      0.49      0.00
   -3   -2    5     -0.45      0.00
   -2   -2    5      0.05      0.00
   -1   -2    5      0.35      0.00
    0   -2    5     -1.22      0.00
    1   -2    5      2.18      0.00
    2   -2    5     -2.32      0.00
    3   -2    5      1.87      0.00
    4   -2    5     -1.28      0.00
    5   -2    5      0.73      0.00
    6   -2    5     -0.44      0.00
    7   -2    5      0.37      0.00
    8   -2    5     -0.27      0.00
    9   -2    5      0.14      0.00
   10   -2    5     -0.09      0.00
   11   -2    5      0.10      0.00
  -10   -1    5      0.26      0.00
   -9   -1    5     -0.20      0.00
   -8   -1    5      0.08      0.00
   -7   -1    5     -0.08      0.00
   -6   -1    5     -0.02      0.00
   -5   -1    5      0.01      0.00
   -4   -1    5      0.36      0.00
   -3   -1    5     -0.49      0.00
   -2   -1    5      0.36      0.00
   -1   -1    5     -0.35      0.00
    0   -1    5     -0.15      0.00
    1   -1    5      1.11      0.00
    2   -1    5     -1.57      0.00
    3   -1    5      1.49      0.00
    4   -1    5     -1.11      0.00
    5   -1    5      0.64      0.00
    6   -1    5     -0.51      0.00
    7   -1    5      0.59      0.00
    8   -1    5     -0.45      0.00
    9   -1    5      0.22      0.00
   10   -1    5     -0.17      0.00
   11   -1    5      0.22      0.00
  -10    0    5      0.36      0.00
   -9    0    5     -0.37      0.00
   -8    0    5      0.21      0.00
   -7    0    5     -0.08      0.00
   -6    0    5     -0.12      0.00
   -5    0    5      0.21      0.00
   -4    0    5      0.19      0.00
   -3    0    5     -0.62      0.00
   -2    0    5      0.88      0.00
   -1    0    5     -1.32      0.00
    0    0    5      1.37      0.00
    1    0    5     -0.83      0.00
    2    0    5      0.32      0.00
    3    0    5      0.12      0.00
    4    0    5     -0.39      0.00
    5    0    5      0.33      0.00
    6    0    5     -0.41      0.00
    7    0    5      0.65      0.00
    8    0    5     -0.57      0.00
    9    0    5      0.34      0.00
   10    0    5     -0.30      0.00
   11    0    5      0.37      0.00
   12    0    5     -0.25      0.00
   -9    1    5     -0.28      0.00
   -8    1    5      0.16      0.00
   -7    1    5     -0.10      0.00
   -6    1    5     -0.03      0.00
   -5    1    5      0.23      0.00
   -4    1    5      0.05      0.00
   -3    1    5     -0.71      0.00
   -2    1    5      1.40      0.00
   -1    1    5     -2.18      0.00
    0    1    5      2.59      0.00
    1    1    5     -2.51      0.00
    2    1    5      2.36      0.00
    3    1    5     -1.86      0.00
    4    1    5      1.06      0.00
    5    1    5     -0.56      0.00
    6    1    5      0.18      0.00
    7    1    5      0.17      0.00
    8    1    5     -0.17      0.00
    9    1    5      0.06      0.00
   10    1    5     -0.17      0.00
   11    1    5      0.33      0.00
   12    1    5     -0.29      0.00
   -9    2    5      0.06      0.00
   -8    2    5     -0.26      0.00
   -7    2    5      0.21      0.00
   -6    2    5     -0.06      0.00
   -5    2    5      0.18      0.00
   -4    2    5     -0.11      0.00
   -3    2    5     -0.46      0.00
   -2    2    5      1.30      0.00
   -1    2    5     -2.23      0.00
    0    2    5      2.71      0.00
    1    2    5     -2.76      0.00
    2    2    5      2.92      0.00
    3    2    5     -2.82      0.00
    4    2    5      2.13      0.00
    5    2    5     -1.45      0.00
    6    2    5      0.88      0.00
    7    2    5     -0.48      0.00
    8    2    5      0.49      0.00
    9    2    5     -0.50      0.00
   10    2    5      0.19      0.00
   11    2    5      0.12      0.00
   12    2    5     -0.23      0.00
   -8    3    5     -0.63      0.00
   -7    3    5      0.68      0.00
   -6    3    5     -0.37      0.00
   -5    3    5      0.27      0.00
   -4    3    5     -0.28      0.00
   -3    3    5      0.01      0.00
   -2    3    5      0.53      0.00
   -1    3    5     -1.29      0.00
    0    3    5      1.73      0.00
    1    3    5     -1.68      0.00
    2    3    5      1.82      0.00
    3    3    5     -2.03      0.00
    4    3    5      1.83      0.00
    5    3    5     -1.44      0.00
    6    3    5      0.98      0.00
    7    3    5     -0.62      0.00
    8    3    5      0.72      0.00
    9    3    5     -0.82      0.00
   10    3    5      0.48      0.00
   11    3    5     -0.06      0.00
   12    3    5     -0.17      0.00
   -8    4    5     -0.58      0.00
   -7    4    5      0.77      0.00
   -6    4    5     -0.56      0.00
   -5    4    5      0.42      0.00
   -4    4    5     -0.43      0.00
   -3    4    5      0.37      0.00
   -2    4    5     -0.28      0.00
   -1    4    5     -0.06      0.00
    0    4    5      0.43      0.00
    1    4    5     -0.37      0.00
    2    4    5      0.35      0.00
    3    4    5     -0.59      0.00
    4    4    5      0.68      0.00
    5    4    5     -0.63      0.00
    6    4    5      0.41      0.00
    7    4    5     -0.16      0.00
    8    4    5      0.33      0.00
    9    4    5     -0.63      0.00
   10    4    5      0.51      0.00
   11    4    5     -0.15      0.00
   12    4    5     -0.12      0.00
   -7    5    5      0.45      0.00
   -6    5    5     -0.36      0.00
   -5    5    5      0.40      0.00
   -4    5    5     -0.51      0.00
   -3    5    5      0.53      0.00
   -2    5    5     -0.71      0.00
   -1    5    5      0.76      0.00
    0    5    5     -0.48      0.00
    1    5    5      0.42      0.00
    2    5    5     -0.46      0.00
    3    5    5      0.26      0.00
    4    5    5     -0.09      0.00
    5    5    5      0.03      0.00
    6    5    5     -0.11      0.00
    7    5    5      0.31      0.00
    8    5    5     -0.21      0.00
    9    5    5     -0.17      0.00
   10    5    5      0.33      0.00
   11    5    5     -0.18      0.00
   12    5    5     -0.06      0.00
   -7    6    5      0.15      0.00
   -6    6    5     -0.07      0.00
   -5    6    5      0.24      0.00
   -4    6    5     -0.51      0.00
   -3    6    5      0.59      0.00
   -2    6    5     -0.88      0.00
   -1    6    5      1.16      0.00
    0    6    5     -0.96      0.00
    1    6    5      0.80      0.00
    2    6    5     -0.77      0.00
    3    6    5      0.50      0.00
    4    6    5     -0.23      0.00
    5    6    5      0.10      0.00
    6    6    5     -0.07      0.00
    7    6    5      0.21      0.00
    8    6    5     -0.29      0.00
    9    6    5      0.10      0.00
   10    6    5      0.14      0.00
   11    6    5     -0.16      0.00
   12    6    5     -0.01      0.00
   -6    7    5      0.00      0.00
   -5    7    5      0.17      0.00
   -4    7    5     -0.46      0.00
   -3    7    5      0.54      0.00
   -2    7    5     -0.84      0.00
   -1    7    5      1.28      0.00
    0    7    5     -1.25      0.00
    1    7    5      1.10      0.00
    2    7    5     -1.04      0.00
    3    7    5      0.68      0.00
    4    7    5     -0.26      0.00
    5    7    5      0.02      0.00
    6    7    5      0.21      0.00
    7    7    5     -0.29      0.00
    8    7    5      0.14      0.00
    9    7    5     -0.03      0.00
   10    7    5      0.09      0.00
   11    7    5     -0.11      0.00
   12    7    5     -0.01      0.00
   -5    8    5      0.14      0.00
   -4    8    5     -0.38      0.00
   -3    8    5      0.35      0.00
   -2    8    5     -0.51      0.00
   -1    8    5      1.01      0.00
    0    8    5     -1.22      0.00
    1    8    5      1.23      0.00
    2    8    5     -1.24      0.00
    3    8    5      0.90      0.00
    4    8    5     -0.43      0.00
    5    8    5      0.15      0.00
    6    8    5      0.22      0.00
    7    8    5     -0.59      0.00
    8    8    5      0.57      0.00
    9    8    5     -0.33      0.00
   10    8    5      0.16      0.00
   11    8    5     -0.09      0.00
   12    8    5     -0.02      0.00
   -4    9    5     -0.23      0.00
   -3    9    5      0.13      0.00
   -2    9    5     -0.06      0.00
   -1    9    5      0.42      0.00
    0    9    5     -0.76      0.00
    1    9    5      0.97      0.00
    2    9    5     -1.11      0.00
    3    9    5      0.85      0.00
    4    9    5     -0.47      0.00
    5    9    5      0.31      0.00
    6    9    5     -0.01      0.00
    7    9    5     -0.46      0.00
    8    9    5      0.61      0.00
    9    9    5     -0.41      0.00
   10    9    5      0.18      0.00
   11    9    5     -0.05      0.00
   12    9    5     -0.02      0.00
   -3   10    5     -0.01      0.00
   -2   10    5      0.21      0.00
   -1   10    5     -0.09      0.00
    0   10    5     -0.22      0.00
    1   10    5      0.52      0.00
    2   10    5     -0.70      0.00
    3   10    5      0.51      0.00
    4   10    5     -0.23      0.00
    5   10    5      0.23      0.00
    6   10    5     -0.14      0.00
    7   10    5     -0.19      0.00
    8   10    5      0.34      0.00
    9   10    5     -0.21      0.00
   10   10    5      0.03      0.00
   11   10    5      0.06      0.00
   -2   11    5      0.22      0.00
   -1   11    5     -0.23      0.00
    0   11    5      0.00      0.00
    1   11    5      0.31      0.00
    2   11    5     -0.47      0.00
    3   11    5      0.24      0.00
    4   11    5      0.05      0.00
    5   11    5      0.01      0.00
    6   11    5     -0.11      0.00
    7   11    5      0.01      0.00
    8   11    5      0.03      0.00
    9   11    5      0.05      0.00
   10   11    5     -0.13      0.00
   11   11    5      0.16      0.00
   -1   12    5     -0.13      0.00
    0   12    5     -0.09      0.00
    1   12    5      0.42      0.00
    2   12    5     -0.58      0.00
    3   12    5      0.35      0.00
    4   12    5      0.03      0.00
    5   12    5     -0.07      0.00
    6   12    5     -0.08      0.00
    7   12    5      0.16      0.00
    8   12    5     -0.19      0.00
    9   12    5      0.19      0.00
   10   12    5     -0.14      0.00
    1   13    5      0.48      0.00
    2   13    5     -0.68      0.00
    3   13    5      0.57      0.00
    4   13    5     -0.21      0.00
    5   13    5      0.01      0.00
    6   13    5     -0.07      0.00
    7   13    5      0.20      0.00
    8   13    5     -0.27      0.00
    9   13    5      0.19      0.00
    5   14    5      0.02      0.00
   -4  -13    6     -0.74      0.00
   -3  -13    6      0.63      0.00
   -2  -13    6     -0.30      0.00
   -1  -13    6      0.16      0.00
   -6  -12    6     -0.09      0.00
   -5  -12    6      0.38      0.00
   -4  -12    6     -0.73      0.00
   -3  -12    6      0.74      0.00
   -2  -12    6     -0.48      0.00
   -1  -12    6      0.36      0.00
    0  -12    6     -0.39      0.00
    1  -12    6      0.32      0.00
    2  -12    6     -0.13      0.00
   -7  -11    6     -0.14      0.00
   -6  -11    6      0.15      0.00
   -5  -11    6     -0.04      0.00
   -4  -11    6     -0.18      0.00
   -3  -11    6      0.28      0.00
   -2  -11    6     -0.29      0.00
   -1  -11    6      0.37      0.00
    0  -11    6     -0.42      0.00
    1  -11    6      0.32      0.00
    2  -11    6     -0.10      0.00
    3  -11    6     -0.06      0.00
    4  -11    6      0.01      0.00
   -8  -10    6      0.01      0.00
   -7  -10    6     -0.13      0.00
   -6  -10    6      0.22      0.00
   -5  -10    6     -0.27      0.00
   -4  -10    6      0.27      0.00
   -3  -10    6     -0.23      0.00
   -2  -10    6      0.02      0.00
   -1  -10    6      0.34      0.00
    0  -10    6     -0.53      0.00
    1  -10    6      0.43      0.00
    2  -10    6     -0.20      0.00
    3  -10    6     -0.01      0.00
    4  -10    6      0.03      0.00
    5  -10    6      0.02      0.00
   -9   -9    6      0.22      0.00
   -8   -9    6     -0.15      0.00
   -7   -9    6     -0.06      0.00
   -6   -9    6      0.16      0.00
   -5   -9    6     -0.18      0.00
   -4   -9    6      0.25      0.00
   -3   -9    6     -0.34      0.00
   -2   -9    6      0.16      0.00
   -1   -9    6      0.32      0.00
    0   -9    6     -0.68      0.00
    1   -9    6      0.73      0.00
    2   -9    6     -0.61      0.00
    3   -9    6      0.38      0.00
    4   -9    6     -0.25      0.00
    5   -9    6      0.17      0.00
    6   -9    6      0.03      0.00
   -9   -8    6      0.21      0.00
   -8   -8    6     -0.14      0.00
   -7   -8    6     -0.12      0.00
   -6   -8    6      0.23      0.00
   -5   -8    6     -0.17      0.00
   -4   -8    6      0.19      0.00
   -3   -8    6     -0.29      0.00
   -2   -8    6      0.23      0.00
   -1   -8    6      0.13      0.00
    0   -8    6     -0.52      0.00
    1   -8    6      0.77      0.00
    2   -8    6     -0.90      0.00
    3   -8    6      0.84      0.00
    4   -8    6     -0.66      0.00
    5   -8    6      0.42      0.00
    6   -8    6     -0.07      0.00
    7   -8    6     -0.12      0.00
   -9   -7    6      0.13      0.00
   -8   -7    6      0.01      0.00
   -7   -7    6     -0.33      0.00
   -6   -7    6      0.42      0.00
   -5   -7    6     -0.36      0.00
   -4   -7    6      0.38      0.00
   -3   -7    6     -0.44      0.00
   -2   -7    6      0.39      0.00
   -1   -7    6     -0.12      0.00
    0   -7    6     -0.19      0.00
    1   -7    6      0.44      0.00
    2   -7    6     -0.69      0.00
    3   -7    6      0.85      0.00
    4   -7    6     -0.81      0.00
    5   -7    6      0.55      0.00
    6   -7    6     -0.11      0.00
    7   -7    6     -0.12      0.00
    8   -7    6     -0.01      0.00
  -10   -6    6     -0.16      0.00
   -9   -6    6      0.23      0.00
   -8   -6    6      0.01      0.00
   -7   -6    6     -0.42      0.00
   -6   -6    6      0.49      0.00
   -5   -6    6     -0.41      0.00
   -4   -6    6      0.50      0.00
   -3   -6    6     -0.58      0.00
   -2   -6    6      0.50      0.00
   -1   -6    6     -0.19      0.00
    0   -6    6     -0.19      0.00
    1   -6    6      0.38      0.00
    2   -6    6     -0.48      0.00
    3   -6    6      0.58      0.00
    4   -6    6     -0.64      0.00
    5   -6    6      0.49      0.00
    6   -6    6     -0.10      0.00
    7   -6    6     -0.12      0.00
    8   -6    6     -0.03      0.00
    9   -6    6      0.15      0.00
  -10   -5    6     -0.26      0.00
   -9   -5    6      0.40      0.00
   -8   -5    6     -0.18      0.00
   -7   -5    6     -0.26      0.00
   -6   -5    6      0.32      0.00
   -5   -5    6     -0.22      0.00
   -4   -5    6      0.32      0.00
   -3   -5    6     -0.42      0.00
   -2   -5    6      0.38      0.00
   -1   -5    6     -0.10      0.00
    0   -5    6     -0.45      0.00
    1   -5    6      0.82      0.00
    2   -5    6     -0.83      0.00
    3   -5    6      0.70      0.00
    4   -5    6     -0.60      0.00
    5   -5    6      0.47      0.00
    6   -5    6     -0.22      0.00
    7   -5    6      0.07      0.00
    8   -5    6     -0.16      0.00
    9   -5    6      0.20      0.00
  -10   -4    6     -0.15      0.00
   -9   -4    6      0.33      0.00
   -8   -4    6     -0.23      0.00
   -7   -4    6     -0.09      0.00
   -6   -4    6      0.12      0.00
   -5   -4    6     -0.06      0.00
   -4   -4    6      0.21      0.00
   -3   -4    6     -0.27      0.00
   -2   -4    6      0.27      0.00
   -1   -4    6     -0.17      0.00
    0   -4    6     -0.36      0.00
    1   -4    6      0.99      0.00
    2   -4    6     -1.24      0.00
    3   -4    6      1.14      0.00
    4   -4    6     -0.88      0.00
    5   -4    6      0.62      0.00
    6   -4    6     -0.45      0.00
    7   -4    6      0.42      0.00
    8   -4    6     -0.45      0.00
    9   -4    6      0.34      0.00
   10   -4    6     -0.15      0.00
  -10   -3    6     -0.02      0.00
   -9   -3    6      0.11      0.00
   -8   -3    6     -0.05      0.00
   -7   -3    6     -0.16      0.00
   -6   -3    6      0.13      0.00
   -5   -3    6     -0.16      0.00
   -4   -3    6      0.46      0.00
   -3   -3    6     -0.54      0.00
   -2   -3    6      0.52      0.00
   -1   -3    6     -0.59      0.00
    0   -3    6      0.28      0.00
    1   -3    6      0.35      0.00
    2   -3    6     -0.82      0.00
    3   -3    6      1.02      0.00
    4   -3    6     -0.91      0.00
    5   -3    6      0.61      0.00
    6   -3    6     -0.47      0.00
    7   -3    6      0.54      0.00
    8   -3    6     -0.58      0.00
    9   -3    6      0.41      0.00
   10   -3    6     -0.18      0.00
  -10   -2    6     -0.01      0.00
   -9   -2    6      0.03      0.00
   -8   -2    6      0.09      0.00
   -7   -2    6     -0.29      0.00
   -6   -2    6      0.26      0.00
   -5   -2    6     -0.31      0.00
   -4   -2    6      0.72      0.00
   -3   -2    6     -0.92      0.00
   -2   -2    6      0.93      0.00
   -1   -2    6     -1.08      0.00
    0   -2    6      0.95      0.00
    1   -2    6     -0.55      0.00
    2   -2    6      0.22      0.00
    3   -2    6      0.10      0.00
    4   -2    6     -0.24      0.00
    5   -2    6      0.12      0.00
    6   -2    6     -0.12      0.00
    7   -2    6      0.28      0.00
    8   -2    6     -0.35      0.00
    9   -2    6      0.24      0.00
   10   -2    6     -0.12      0.00
   11   -2    6      0.06      0.00
   -9   -1    6      0.05      0.00
   -8   -1    6      0.02      0.00
   -7   -1    6     -0.23      0.00
   -6   -1    6      0.25      0.00
   -5   -1    6     -0.26      0.00
   -4   -1    6      0.59      0.00
   -3   -1    6     -0.83      0.00
   -2   -1    6      0.93      0.00
   -1   -1    6     -1.18      0.00
    0   -1    6      1.18      0.00
    1   -1    6     -1.00      0.00
    2   -1    6      0.96      0.00
    3   -1    6     -0.84      0.00
    4   -1    6      0.65      0.00
    5   -1    6     -0.57      0.00
    6   -1    6      0.33      0.00
    7   -1    6     -0.03      0.00
    8   -1    6     -0.04      0.00
    9   -1    6      0.01      0.00
   10   -1    6     -0.08      0.00
   11   -1    6      0.15      0.00
   -9    0    6     -0.02      0.00
   -8    0    6     -0.05      0.00
   -7    0    6     -0.05      0.00
   -6    0    6      0.08      0.00
   -5    0    6     -0.02      0.00
   -4    0    6      0.19      0.00
   -3    0    6     -0.34      0.00
   -2    0    6      0.48      0.00
   -1    0    6     -0.88      0.00
    0    0    6      1.10      0.00
    1    0    6     -1.12      0.00
    2    0    6      1.29      0.00
    3    0    6     -1.34      0.00
    4    0    6      1.21      0.00
    5    0    6     -1.03      0.00
    6    0    6      0.59      0.00
    7    0    6     -0.14      0.00
    8    0    6      0.06      0.00
    9    0    6     -0.08      0.00
   10    0    6     -0.11      0.00
   11    0    6      0.29      0.00
   12    0    6     -0.22      0.00
   -9    1    6     -0.09      0.00
   -8    1    6     -0.03      0.00
   -7    1    6      0.03      0.00
   -6    1    6     -0.02      0.00
   -5    1    6      0.13      0.00
   -4    1    6     -0.09      0.00
   -3    1    6      0.00      0.00
   -2    1    6      0.13      0.00
   -1    1    6     -0.63      0.00
    0    1    6      1.11      0.00
    1    1    6     -1.39      0.00
    2    1    6      1.75      0.00
    3    1    6     -1.85      0.00
    4    1    6      1.66      0.00
    5    1    6     -1.38      0.00
    6    1    6      0.83      0.00
    7    1    6     -0.27      0.00
    8    1    6      0.17      0.00
    9    1    6     -0.19      0.00
   10    1    6     -0.06      0.00
   11    1    6      0.31      0.00
   12    1    6     -0.29      0.00
   -8    2    6     -0.09      0.00
   -7    2    6      0.08      0.00
   -6    2    6     -0.01      0.00
   -5    2    6      0.09      0.00
   -4    2    6     -0.09      0.00
   -3    2    6      0.02      0.00
   -2    2    6      0.06      0.00
   -1    2    6     -0.51      0.00
    0    2    6      1.13      0.00
    1    2    6     -1.64      0.00
    2    2    6      2.21      0.00
    3    2    6     -2.46      0.00
    4    2    6      2.24      0.00
    5    2    6     -1.87      0.00
    6    2    6      1.29      0.00
    7    2    6     -0.70      0.00
    8    2    6      0.56      0.00
    9    2    6     -0.53      0.00
   10    2    6      0.22      0.00
   11    2    6      0.10      0.00
   12    2    6     -0.19      0.00
   -8    3    6     -0.22      0.00
   -7    3    6      0.22      0.00
   -6    3    6     -0.09      0.00
   -5    3    6      0.10      0.00
   -4    3    6     -0.06      0.00
   -3    3    6      0.01      0.00
   -2    3    6     -0.10      0.00
   -1    3    6     -0.10      0.00
    0    3    6      0.64      0.00
    1    3    6     -1.18      0.00
    2    3    6      1.86      0.00
    3    3    6     -2.37      0.00
    4    3    6      2.36      0.00
    5    3    6     -2.09      0.00
    6    3    6      1.63      0.00
    7    3    6     -1.15      0.00
    8    3    6      1.03      0.00
    9    3    6     -0.96      0.00
   10    3    6      0.59      0.00
   11    3    6     -0.18      0.00
   12    3    6     -0.06      0.00
   -8    4    6     -0.23      0.00
   -7    4    6      0.30      0.00
   -6    4    6     -0.24      0.00
   -5    4    6      0.29      0.00
   -4    4    6     -0.23      0.00
   -3    4    6      0.14      0.00
   -2    4    6     -0.45      0.00
   -1    4    6      0.67      0.00
    0    4    6     -0.45      0.00
    1    4    6      0.12      0.00
    2    4    6      0.44      0.00
    3    4    6     -1.12      0.00
    4    4    6      1.43      0.00
    5    4    6     -1.42      0.00
    6    4    6      1.24      0.00
    7    4    6     -1.01      0.00
    8    4    6      1.02      0.00
    9    4    6     -1.05      0.00
   10    4    6      0.76      0.00
   11    4    6     -0.32      0.00
   12    4    6     -0.02      0.00
   -7    5    6      0.16      0.00
   -6    5    6     -0.18      0.00
   -5    5    6      0.42      0.00
   -4    5    6     -0.47      0.00
   -3    5    6      0.32      0.00
   -2    5    6     -0.71      0.00
   -1    5    6      1.27      0.00
    0    5    6     -1.43      0.00
    1    5    6      1.46      0.00
    2    5    6     -1.21      0.00
    3    5    6      0.57      0.00
    4    5    6     -0.07      0.00
    5    5    6     -0.14      0.00
    6    5    6      0.20      0.00
    7    5    6     -0.23      0.00
    8    5    6      0.42      0.00
    9    5    6     -0.65      0.00
   10    5    6      0.60      0.00
   11    5    6     -0.29      0.00
   12    5    6     -0.03      0.00
   -6    6    6      0.06      0.00
   -5    6    6      0.28      0.00
   -4    6    6     -0.53      0.00
   -3    6    6      0.44      0.00
   -2    6    6     -0.76      0.00
   -1    6    6      1.38      0.00
    0    6    6     -1.71      0.00
    1    6    6      2.00      0.00
    2    6    6     -2.10      0.00
    3    6    6      1.61      0.00
    4    6    6     -1.06      0.00
    5    6    6      0.79      0.00
    6    6    6     -0.61      0.00
    7    6    6      0.45      0.00
    8    6    6     -0.24      0.00
    9    6    6     -0.06      0.00
   10    6    6      0.24      0.00
   11    6    6     -0.15      0.00
   12    6    6     -0.05      0.00
   -6    7    6      0.16      0.00
   -5    7    6      0.07      0.00
   -4    7    6     -0.38      0.00
   -3    7    6      0.39      0.00
   -2    7    6     -0.69      0.00
   -1    7    6      1.25      0.00
    0    7    6     -1.50      0.00
    1    7    6      1.77      0.00
    2    7    6     -2.03      0.00
    3    7    6      1.70      0.00
    4    7    6     -1.17      0.00
    5    7    6      0.90      0.00
    6    7    6     -0.70      0.00
    7    7    6      0.50      0.00
    8    7    6     -0.39      0.00
    9    7    6      0.25      0.00
   10    7    6     -0.08      0.00
   11    7    6      0.05      0.00
   12    7    6     -0.12      0.00
   -5    8    6      0.03      0.00
   -4    8    6     -0.21      0.00
   -3    8    6      0.19      0.00
   -2    8    6     -0.48      0.00
   -1    8    6      1.03      0.00
    0    8    6     -1.22      0.00
    1    8    6      1.33      0.00
    2    8    6     -1.52      0.00
    3    8    6      1.29      0.00
    4    8    6     -0.86      0.00
    5    8    6      0.68      0.00
    6    8    6     -0.47      0.00
    7    8    6      0.22      0.00
    8    8    6     -0.15      0.00
    9    8    6      0.18      0.00
   10    8    6     -0.15      0.00
   11    8    6      0.16      0.00
   12    8    6     -0.19      0.00
   -4    9    6     -0.13      0.00
   -3    9    6      0.01      0.00
   -2    9    6     -0.15      0.00
   -1    9    6      0.67      0.00
    0    9    6     -0.94      0.00
    1    9    6      1.00      0.00
    2    9    6     -1.10      0.00
    3    9    6      0.91      0.00
    4    9    6     -0.63      0.00
    5    9    6      0.57      0.00
    6    9    6     -0.42      0.00
    7    9    6      0.13      0.00
    8    9    6     -0.01      0.00
    9    9    6      0.04      0.00
   10    9    6     -0.07      0.00
   11    9    6      0.12      0.00
   12    9    6     -0.16      0.00
   -3   10    6      0.00      0.00
   -2   10    6      0.05      0.00
   -1   10    6      0.25      0.00
    0   10    6     -0.53      0.00
    1   10    6      0.66      0.00
    2   10    6     -0.75      0.00
    3   10    6      0.60      0.00
    4   10    6     -0.42      0.00
    5   10    6      0.46      0.00
    6   10    6     -0.39      0.00
    7   10    6      0.16      0.00
    8   10    6     -0.06      0.00
    9   10    6      0.07      0.00
   10   10    6     -0.05      0.00
   11   10    6      0.07      0.00
   -2   11    6      0.04      0.00
   -1   11    6     -0.02      0.00
    0   11    6     -0.11      0.00
    1   11    6      0.25      0.00
    2   11    6     -0.34      0.00
    3   11    6      0.22      0.00
    4   11    6     -0.06      0.00
    5   11    6      0.08      0.00
    6   11    6     -0.07      0.00
    7   11    6     -0.01      0.00
    8   11    6     -0.04      0.00
    9   11    6      0.13      0.00
   10   11    6     -0.13      0.00
    0   12    6      0.10      0.00
    1   12    6     -0.04      0.00
    2   12    6     -0.02      0.00
    3   12    6     -0.09      0.00
    4   12    6      0.28      0.00
    5   12    6     -0.33      0.00
    6   12    6      0.32      0.00
    7   12    6     -0.26      0.00
    8   12    6      0.07      0.00
    9   12    6      0.11      0.00
   10   12    6     -0.16      0.00
    2   13    6      0.02      0.00
    3   13    6     -0.07      0.00
    4   13    6      0.25      0.00
    5   13    6     -0.38      0.00
    6   13    6      0.37      0.00
    7   13    6     -0.24      0.00
    8   13    6      0.05      0.00
   -5  -12    7      0.37      0.00
   -4  -12    7     -0.65      0.00
   -3  -12    7      0.49      0.00
   -2  -12    7     -0.13      0.00
   -1  -12    7      0.00      0.00
    1  -12    7     -0.08      0.00
   -7  -11    7     -0.17      0.00
   -6  -11    7      0.19      0.00
   -5  -11    7      0.07      0.00
   -4  -11    7     -0.38      0.00
   -3  -11    7      0.36      0.00
   -2  -11    7     -0.11      0.00
   -1  -11    7     -0.02      0.00
    0  -11    7      0.03      0.00
    1  -11    7     -0.06      0.00
    2  -11    7      0.16      0.00
    3  -11    7     -0.23      0.00
   -7  -10    7     -0.19      0.00
   -6  -10    7      0.37      0.00
   -5  -10    7     -0.39      0.00
   -4  -10    7      0.25      0.00
   -3  -10    7     -0.18      0.00
   -2  -10    7      0.13      0.00
   -1  -10    7     -0.05      0.00
    0  -10    7      0.05      0.00
    1  -10    7     -0.05      0.00
    2  -10    7      0.03      0.00
    3  -10    7     -0.03      0.00
    4  -10    7     -0.04      0.00
    5  -10    7      0.10      0.00
   -8   -9    7     -0.06      0.00
   -7   -9    7     -0.09      0.00
   -6   -9    7      0.31      0.00
   -5   -9    7     -0.51      0.00
   -4   -9    7      0.62      0.00
   -3   -9    7     -0.60      0.00
   -2   -9    7      0.34      0.00
   -1   -9    7      0.04      0.00
    0   -9    7     -0.18      0.00
    1   -9    7      0.18      0.00
    2   -9    7     -0.23      0.00
    3   -9    7      0.29      0.00
    4   -9    7     -0.36      0.00
    5   -9    7      0.31      0.00
    6   -9    7     -0.05      0.00
   -8   -8    7     -0.23      0.00
   -7   -8    7      0.09      0.00
   -6   -8    7      0.09      0.00
   -5   -8    7     -0.30      0.00
   -4   -8    7      0.51      0.00
   -3   -8    7     -0.61      0.00
   -2   -8    7      0.37      0.00
   -1   -8    7      0.13      0.00
    0   -8    7     -0.46      0.00
    1   -8    7      0.55      0.00
    2   -8    7     -0.62      0.00
    3   -8    7      0.69      0.00
    4   -8    7     -0.73      0.00
    5   -8    7      0.58      0.00
    6   -8    7     -0.15      0.00
    7   -8    7     -0.19      0.00
   -9   -7    7      0.10      0.00
   -8   -7    7     -0.14      0.00
   -7   -7    7      0.07      0.00
   -6   -7    7     -0.03      0.00
   -5   -7    7     -0.11      0.00
   -4   -7    7      0.36      0.00
   -3   -7    7     -0.52      0.00
   -2   -7    7      0.41      0.00
   -1   -7    7     -0.02      0.00
    0   -7    7     -0.36      0.00
    1   -7    7      0.56      0.00
    2   -7    7     -0.69      0.00
    3   -7    7      0.83      0.00
    4   -7    7     -0.91      0.00
    5   -7    7      0.76      0.00
    6   -7    7     -0.30      0.00
    7   -7    7     -0.05      0.00
    8   -7    7      0.09      0.00
   -9   -6    7     -0.13      0.00
   -8   -6    7      0.22      0.00
   -7   -6    7     -0.25      0.00
   -6   -6    7      0.10      0.00
   -5   -6    7     -0.12      0.00
   -4   -6    7      0.40      0.00
   -3   -6    7     -0.64      0.00
   -2   -6    7      0.66      0.00
   -1   -6    7     -0.44      0.00
    0   -6    7      0.11      0.00
    1   -6    7      0.08      0.00
    2   -6    7     -0.20      0.00
    3   -6    7      0.37      0.00
    4   -6    7     -0.57      0.00
    5   -6    7      0.57      0.00
    6   -6    7     -0.28      0.00
    7   -6    7      0.08      0.00
    8   -6    7     -0.12      0.00
   -9   -5    7     -0.12      0.00
   -8   -5    7      0.38      0.00
   -7   -5    7     -0.52      0.00
   -6   -5    7      0.27      0.00
   -5   -5    7     -0.14      0.00
   -4   -5    7      0.40      0.00
   -3   -5    7     -0.70      0.00
   -2   -5    7      0.89      0.00
   -1   -5    7     -0.86      0.00
    0   -5    7      0.61      0.00
    1   -5    7     -0.41      0.00
    2   -5    7      0.39      0.00
    3   -5    7     -0.32      0.00
    4   -5    7      0.13      0.00
    5   -5    7      0.02      0.00
    6   -5    7      0.00      0.00
    7   -5    7      0.06      0.00
    8   -5    7     -0.23      0.00
    9   -5    7      0.23      0.00
   -9   -4    7      0.13      0.00
   -8   -4    7      0.11      0.00
   -7   -4    7     -0.35      0.00
   -6   -4    7      0.17      0.00
   -5   -4    7      0.01      0.00
   -4   -4    7      0.18      0.00
   -3   -4    7     -0.42      0.00
   -2   -4    7      0.71      0.00
   -1   -4    7     -0.94      0.00
    0   -4    7      0.84      0.00
    1   -4    7     -0.61      0.00
    2   -4    7      0.54      0.00
    3   -4    7     -0.54      0.00
    4   -4    7      0.50      0.00
    5   -4    7     -0.40      0.00
    6   -4    7      0.26      0.00
    7   -4    7      0.01      0.00
    8   -4    7     -0.29      0.00
    9   -4    7      0.30      0.00
   10   -4    7     -0.15      0.00
   -9   -3    7      0.30      0.00
   -8   -3    7     -0.24      0.00
   -7   -3    7      0.04      0.00
   -6   -3    7     -0.10      0.00
   -5   -3    7      0.17      0.00
   -4   -3    7      0.00      0.00
   -3   -3    7     -0.09      0.00
   -2   -3    7      0.27      0.00
   -1   -3    7     -0.68      0.00
    0   -3    7      0.84      0.00
    1   -3    7     -0.71      0.00
    2   -3    7      0.53      0.00
    3   -3    7     -0.37      0.00
    4   -3    7      0.33      0.00
    5   -3    7     -0.37      0.00
    6   -3    7      0.26      0.00
    7   -3    7      0.06      0.00
    8   -3    7     -0.38      0.00
    9   -3    7      0.42      0.00
   10   -3    7     -0.28      0.00
   -9   -2    7      0.22      0.00
   -8   -2    7     -0.26      0.00
   -7   -2    7      0.13      0.00
   -6   -2    7     -0.12      0.00
   -5   -2    7      0.07      0.00
   -4   -2    7      0.14      0.00
   -3   -2    7     -0.10      0.00
   -2   -2    7      0.08      0.00
   -1   -2    7     -0.42      0.00
    0   -2    7      0.76      0.00
    1   -2    7     -0.89      0.00
    2   -2    7      0.84      0.00
    3   -2    7     -0.55      0.00
    4   -2    7      0.29      0.00
    5   -2    7     -0.23      0.00
    6   -2    7      0.13      0.00
    7   -2    7      0.12      0.00
    8   -2    7     -0.36      0.00
    9   -2    7      0.46      0.00
   10   -2    7     -0.45      0.00
   11   -2    7      0.30      0.00
   -9   -1    7      0.07      0.00
   -8   -1    7     -0.09      0.00
   -7   -1    7     -0.07      0.00
   -6   -1    7      0.17      0.00
   -5   -1    7     -0.26      0.00
   -4   -1    7      0.42      0.00
   -3   -1    7     -0.29      0.00
   -2   -1    7      0.09      0.00
   -1   -1    7     -0.29      0.00
    0   -1    7      0.64      0.00
    1   -1    7     -0.98      0.00
    2   -1    7      1.27      0.00
    3   -1    7     -1.17      0.00
    4   -1    7      0.82      0.00
    5   -1    7     -0.52      0.00
    6   -1    7      0.22      0.00
    7   -1    7      0.03      0.00
    8   -1    7     -0.16      0.00
    9   -1    7      0.29      0.00
   10   -1    7     -0.47      0.00
   11   -1    7      0.46      0.00
   -9    0    7     -0.01      0.00
   -8    0    7     -0.05      0.00
   -7    0    7     -0.09      0.00
   -6    0    7      0.26      0.00
   -5    0    7     -0.37      0.00
   -4    0    7      0.45      0.00
   -3    0    7     -0.20      0.00
   -2    0    7     -0.14      0.00
   -1    0    7      0.01      0.00
    0    0    7      0.34      0.00
    1    0    7     -0.74      0.00
    2    0    7      1.26      0.00
    3    0    7     -1.50      0.00
    4    0    7      1.37      0.00
    5    0    7     -1.04      0.00
    6    0    7      0.53      0.00
    7    0    7     -0.17      0.00
    8    0    7      0.12      0.00
    9    0    7     -0.01      0.00
   10    0    7     -0.31      0.00
   11    0    7      0.47      0.00
   -8    1    7     -0.11      0.00
   -7    1    7      0.12      0.00
   -6    1    7     -0.04      0.00
   -5    1    7     -0.07      0.00
   -4    1    7      0.19      0.00
   -3    1    7      0.08      0.00
   -2    1    7     -0.56      0.00
   -1    1    7      0.54      0.00
    0    1    7     -0.15      0.00
    1    1    7     -0.28      0.00
    2    1    7      0.82      0.00
    3    1    7     -1.21      0.00
    4    1    7      1.32      0.00
    5    1    7     -1.19      0.00
    6    1    7      0.73      0.00
    7    1    7     -0.31      0.00
    8    1    7      0.30      0.00
    9    1    7     -0.28      0.00
   10    1    7     -0.03      0.00
   11    1    7      0.26      0.00
   12    1    7     -0.21      0.00
   -8    2    7     -0.09      0.00
   -7    2    7      0.15      0.00
   -6    2    7     -0.23      0.00
   -5    2    7      0.26      0.00
   -4    2    7     -0.05      0.00
   -3    2    7      0.11      0.00
   -2    2    7     -0.63      0.00
   -1    2    7      0.82      0.00
    0    2    7     -0.52      0.00
    1    2    7      0.10      0.00
    2    2    7      0.41      0.00
    3    2    7     -0.79      0.00
    4    2    7      0.94      0.00
    5    2    7     -0.96      0.00
    6    2    7      0.69      0.00
    7    2    7     -0.38      0.00
    8    2    7      0.39      0.00
    9    2    7     -0.44      0.00
   10    2    7      0.25      0.00
   11    2    7     -0.07      0.00
   12    2    7      0.05      0.00
   -7    3    7     -0.10      0.00
   -6    3    7     -0.01      0.00
   -5    3    7      0.22      0.00
   -4    3    7     -0.03      0.00
   -3    3    7     -0.15      0.00
   -2    3    7     -0.25      0.00
   -1    3    7      0.61      0.00
    0    3    7     -0.51      0.00
    1    3    7      0.24      0.00
    2    3    7      0.22      0.00
    3    3    7     -0.63      0.00
    4    3    7      0.77      0.00
    5    3    7     -0.79      0.00
    6    3    7      0.66      0.00
    7    3    7     -0.48      0.00
    8    3    7      0.48      0.00
    9    3    7     -0.52      0.00
   10    3    7      0.40      0.00
   11    3    7     -0.29      0.00
   12    3    7      0.24      0.00
   -7    4    7     -0.30      0.00
   -6    4    7      0.29      0.00
   -5    4    7      0.02      0.00
   -4    4    7      0.03      0.00
   -3    4    7     -0.32      0.00
   -2    4    7      0.07      0.00
   -1    4    7      0.33      0.00
    0    4    7     -0.39      0.00
    1    4    7      0.35      0.00
    2    4    7     -0.04      0.00
    3    4    7     -0.46      0.00
    4    4    7      0.70      0.00
    5    4    7     -0.70      0.00
    6    4    7      0.66      0.00
    7    4    7     -0.59      0.00
    8    4    7      0.59      0.00
    9    4    7     -0.55      0.00
   10    4    7      0.39      0.00
   11    4    7     -0.25      0.00
   12    4    7      0.17      0.00
   -6    5    7      0.29      0.00
   -5    5    7      0.07      0.00
   -4    5    7     -0.15      0.00
   -3    5    7     -0.14      0.00
   -2    5    7     -0.02      0.00
   -1    5    7      0.40      0.00
    0    5    7     -0.52      0.00
    1    5    7      0.68      0.00
    2    5    7     -0.63      0.00
    3    5    7      0.14      0.00
    4    5    7      0.23      0.00
    5    5    7     -0.30      0.00
    6    5    7      0.34      0.00
    7    5    7     -0.43      0.00
    8    5    7      0.53      0.00
    9    5    7     -0.53      0.00
   10    5    7      0.36      0.00
   11    5    7     -0.14      0.00
   12    5    7     -0.02      0.00
   -6    6    7      0.10      0.00
   -5    6    7      0.28      0.00
   -4    6    7     -0.45      0.00
   -3    6    7      0.21      0.00
   -2    6    7     -0.35      0.00
   -1    6    7      0.71      0.00
    0    6    7     -0.84      0.00
    1    6    7      1.14      0.00
    2    6    7     -1.39      0.00
    3    6    7      1.04      0.00
    4    6    7     -0.60      0.00
    5    6    7      0.47      0.00
    6    6    7     -0.32      0.00
    7    6    7      0.07      0.00
    8    6    7      0.18      0.00
    9    6    7     -0.35      0.00
   10    6    7      0.32      0.00
   11    6    7     -0.11      0.00
   12    6    7     -0.08      0.00
   -5    7    7      0.31      0.00
   -4    7    7     -0.52      0.00
   -3    7    7      0.37      0.00
   -2    7    7     -0.54      0.00
   -1    7    7      0.92      0.00
    0    7    7     -1.02      0.00
    1    7    7      1.34      0.00
    2    7    7     -1.77      0.00
    3    7    7      1.61      0.00
    4    7    7     -1.22      0.00
    5    7    7      1.04      0.00
    6    7    7     -0.83      0.00
    7    7    7      0.52      0.00
    8    7    7     -0.25      0.00
    9    7    7      0.00      0.00
   10    7    7      0.12      0.00
   11    7    7     -0.04      0.00
   12    7    7     -0.08      0.00
   -4    8    7     -0.30      0.00
   -3    8    7      0.20      0.00
   -2    8    7     -0.43      0.00
   -1    8    7      0.87      0.00
    0    8    7     -0.95      0.00
    1    8    7      1.11      0.00
    2    8    7     -1.48      0.00
    3    8    7      1.46      0.00
    4    8    7     -1.20      0.00
    5    8    7      1.05      0.00
    6    8    7     -0.83      0.00
    7    8    7      0.56      0.00
    8    8    7     -0.42      0.00
    9    8    7      0.30      0.00
   10    8    7     -0.20      0.00
   11    8    7      0.20      0.00
   12    8    7     -0.19      0.00
   -3    9    7     -0.03      0.00
   -2    9    7     -0.20      0.00
   -1    9    7      0.70      0.00
    0    9    7     -0.79      0.00
    1    9    7      0.73      0.00
    2    9    7     -0.86      0.00
    3    9    7      0.87      0.00
    4    9    7     -0.79      0.00
    5    9    7      0.77      0.00
    6    9    7     -0.57      0.00
    7    9    7      0.34      0.00
    8    9    7     -0.33      0.00
    9    9    7      0.38      0.00
   10    9    7     -0.37      0.00
   11    9    7      0.39      0.00
   -2   10    7     -0.15      0.00
   -1   10    7      0.58      0.00
    0   10    7     -0.70      0.00
    1   10    7      0.51      0.00
    2   10    7     -0.39      0.00
    3   10    7      0.34      0.00
    4   10    7     -0.41      0.00
    5   10    7      0.55      0.00
    6   10    7     -0.41      0.00
    7   10    7      0.18      0.00
    8   10    7     -0.21      0.00
    9   10    7      0.30      0.00
   10   10    7     -0.33      0.00
   11   10    7      0.35      0.00
   -1   11    7      0.49      0.00
    0   11    7     -0.57      0.00
    1   11    7      0.34      0.00
    2   11    7     -0.07      0.00
    3   11    7     -0.06      0.00
    4   11    7     -0.06      0.00
    5   11    7      0.29      0.00
    6   11    7     -0.23      0.00
    7   11    7      0.04      0.00
    8   11    7     -0.07      0.00
    9   11    7      0.17      0.00
   10   11    7     -0.21      0.00
    1   12    7      0.04      0.00
    2   12    7      0.26      0.00
    3   12    7     -0.47      0.00
    4   12    7      0.41      0.00
    5   12    7     -0.18      0.00
    6   12    7      0.13      0.00
    7   12    7     -0.21      0.00
    8   12    7      0.15      0.00
    9   12    7      0.00      0.00
    3   13    7     -0.67      0.00
    4   13    7      0.71      0.00
    5   13    7     -0.56      0.00
    6   13    7      0.42      0.00
    7   13    7     -0.34      0.00
   -4  -12    8     -0.34      0.00
   -3  -12    8      0.25      0.00
   -2  -12    8     -0.12      0.00
   -1  -12    8      0.10      0.00
    0  -12    8      0.00      0.00
   -5  -11    8      0.09      0.00
   -4  -11    8     -0.41      0.00
   -3  -11    8      0.46      0.00
   -2  -11    8     -0.36      0.00
   -1  -11    8      0.26      0.00
    0  -11    8     -0.06      0.00
    1  -11    8     -0.17      0.00
    2  -11    8      0.34      0.00
    3  -11    8     -0.36      0.00
   -7  -10    8     -0.13      0.00
   -6  -10    8      0.34      0.00
   -5  -10    8     -0.30      0.00
   -4  -10    8      0.00      0.00
   -3  -10    8      0.25      0.00
   -2  -10    8     -0.41      0.00
   -1  -10    8      0.42      0.00
    0  -10    8     -0.19      0.00
    1  -10    8     -0.05      0.00
    2  -10    8      0.14      0.00
    3  -10    8     -0.10      0.00
    4  -10    8     -0.07      0.00
   -7   -9    8     -0.10      0.00
   -6   -9    8      0.34      0.00
   -5   -9    8     -0.54      0.00
   -4   -9    8      0.51      0.00
   -3   -9    8     -0.27      0.00
   -2   -9    8     -0.13      0.00
   -1   -9    8      0.41      0.00
    0   -9    8     -0.30      0.00
    1   -9    8      0.05      0.00
    2   -9    8      0.01      0.00
    3   -9    8      0.13      0.00
    4   -9    8     -0.38      0.00
    5   -9    8      0.49      0.00
   -8   -8    8      0.08      0.00
   -7   -8    8     -0.01      0.00
   -6   -8    8      0.05      0.00
   -5   -8    8     -0.28      0.00
   -4   -8    8      0.51      0.00
   -3   -8    8     -0.52      0.00
   -2   -8    8      0.21      0.00
   -1   -8    8      0.22      0.00
    0   -8    8     -0.34      0.00
    1   -8    8      0.18      0.00
    2   -8    8     -0.06      0.00
    3   -8    8      0.13      0.00
    4   -8    8     -0.38      0.00
    5   -8    8      0.48      0.00
    6   -8    8     -0.24      0.00
   -8   -7    8      0.20      0.00
   -7   -7    8     -0.01      0.00
   -6   -7    8     -0.25      0.00
   -5   -7    8      0.22      0.00
   -4   -7    8      0.05      0.00
   -3   -7    8     -0.28      0.00
   -2   -7    8      0.27      0.00
   -1   -7    8     -0.01      0.00
    0   -7    8     -0.24      0.00
    1   -7    8      0.28      0.00
    2   -7    8     -0.19      0.00
    3   -7    8      0.14      0.00
    4   -7    8     -0.23      0.00
    5   -7    8      0.23      0.00
    6   -7    8     -0.02      0.00
    7   -7    8     -0.16      0.00
   -8   -6    8      0.52      0.00
   -7   -6    8     -0.31      0.00
   -6   -6    8     -0.24      0.00
   -5   -6    8      0.48      0.00
   -4   -6    8     -0.28      0.00
   -3   -6    8     -0.01      0.00
   -2   -6    8      0.19      0.00
   -1   -6    8     -0.20      0.00
    0   -6    8      0.04      0.00
    1   -6    8      0.12      0.00
    2   -6    8     -0.17      0.00
    3   -6    8      0.16      0.00
    4   -6    8     -0.17      0.00
    5   -6    8      0.06      0.00
    6   -6    8      0.13      0.00
    7   -6    8     -0.11      0.00
    8   -6    8     -0.02      0.00
   -8   -5    8      0.80      0.00
   -7   -5    8     -0.78      0.00
   -6   -5    8      0.12      0.00
   -5   -5    8      0.36      0.00
   -4   -5    8     -0.25      0.00
   -3   -5    8     -0.05      0.00
   -2   -5    8      0.32      0.00
   -1   -5    8     -0.48      0.00
    0   -5    8      0.45      0.00
    1   -5    8     -0.36      0.00
    2   -5    8      0.29      0.00
    3   -5    8     -0.16      0.00
    4   -5    8      0.01      0.00
    5   -5    8     -0.05      0.00
    6   -5    8      0.18      0.00
    7   -5    8      0.00      0.00
    8   -5    8     -0.32      0.00
    9   -5    8      0.36      0.00
   -8   -4    8      0.61      0.00
   -7   -4    8     -0.88      0.00
   -6   -4    8      0.40      0.00
   -5   -4    8      0.14      0.00
   -4   -4    8     -0.15      0.00
   -3   -4    8     -0.13      0.00
   -2   -4    8      0.45      0.00
   -1   -4    8     -0.72      0.00
    0   -4    8      0.79      0.00
    1   -4    8     -0.81      0.00
    2   -4    8      0.87      0.00
    3   -4    8     -0.77      0.00
    4   -4    8      0.49      0.00
    5   -4    8     -0.31      0.00
    6   -4    8      0.26      0.00
    7   -4    8      0.00      0.00
    8   -4    8     -0.41      0.00
    9   -4    8      0.55      0.00
   10   -4    8     -0.44      0.00
   -8   -3    8      0.03      0.00
   -7   -3    8     -0.37      0.00
   -6   -3    8      0.23      0.00
   -5   -3    8      0.11      0.00
   -4   -3    8     -0.20      0.00
   -3   -3    8      0.12      0.00
   -2   -3    8      0.14      0.00
   -1   -3    8     -0.51      0.00
    0   -3    8      0.69      0.00
    1   -3    8     -0.79      0.00
    2   -3    8      0.98      0.00
    3   -3    8     -1.04      0.00
    4   -3    8      0.85      0.00
    5   -3    8     -0.58      0.00
    6   -3    8      0.37      0.00
    7   -3    8     -0.07      0.00
    8   -3    8     -0.30      0.00
    9   -3    8      0.54      0.00
   10   -3    8     -0.60      0.00
   -8   -2    8     -0.32      0.00
   -7   -2    8      0.19      0.00
   -6   -2    8     -0.14      0.00
   -5   -2    8      0.16      0.00
   -4   -2    8     -0.18      0.00
   -3   -2    8      0.37      0.00
   -2   -2    8     -0.44      0.00
   -1   -2    8      0.16      0.00
    0   -2    8      0.11      0.00
    1   -2    8     -0.31      0.00
    2   -2    8      0.56      0.00
    3   -2    8     -0.73      0.00
    4   -2    8      0.70      0.00
    5   -2    8     -0.50      0.00
    6   -2    8      0.24      0.00
    7   -2    8      0.00      0.00
    8   -2    8     -0.21      0.00
    9   -2    8      0.44      0.00
   10   -2    8     -0.66      0.00
   11   -2    8      0.63      0.00
   -8   -1    8     -0.14      0.00
   -7   -1    8      0.19      0.00
   -6   -1    8     -0.17      0.00
   -5   -1    8      0.02      0.00
   -4   -1    8      0.10      0.00
   -3   -1    8      0.23      0.00
   -2   -1    8     -0.68      0.00
   -1   -1    8      0.69      0.00
    0   -1    8     -0.47      0.00
    1   -1    8      0.20      0.00
    2   -1    8      0.13      0.00
    3   -1    8     -0.32      0.00
    4   -1    8      0.34      0.00
    5   -1    8     -0.18      0.00
    6   -1    8     -0.09      0.00
    7   -1    8      0.25      0.00
    8   -1    8     -0.24      0.00
    9   -1    8      0.33      0.00
   10   -1    8     -0.59      0.00
   11   -1    8      0.65      0.00
   -8    0    8      0.21      0.00
   -7    0    8     -0.17      0.00
   -6    0    8      0.10      0.00
   -5    0    8     -0.20      0.00
   -4    0    8      0.39      0.00
   -3    0    8     -0.09      0.00
   -2    0    8     -0.53      0.00
   -1    0    8      0.75      0.00
    0    0    8     -0.61      0.00
    1    0    8      0.33      0.00
    2    0    8      0.05      0.00
    3    0    8     -0.28      0.00
    4    0    8      0.28      0.00
    5    0    8     -0.08      0.00
    6    0    8     -0.28      0.00
    7    0    8      0.45      0.00
    8    0    8     -0.30      0.00
    9    0    8      0.23      0.00
   10    0    8     -0.37      0.00
   11    0    8      0.43      0.00
   -8    1    8      0.26      0.00
   -7    1    8     -0.29      0.00
   -6    1    8      0.17      0.00
   -5    1    8     -0.13      0.00
   -4    1    8      0.34      0.00
   -3    1    8     -0.18      0.00
   -2    1    8     -0.40      0.00
   -1    1    8      0.64      0.00
    0    1    8     -0.47      0.00
    1    1    8      0.19      0.00
    2    1    8      0.18      0.00
    3    1    8     -0.43      0.00
    4    1    8      0.44      0.00
    5    1    8     -0.24      0.00
    6    1    8     -0.16      0.00
    7    1    8      0.39      0.00
    8    1    8     -0.26      0.00
    9    1    8      0.10      0.00
   10    1    8     -0.11      0.00
   11    1    8      0.05      0.00
   12    1    8      0.04      0.00
   -7    2    8     -0.15      0.00
   -6    2    8      0.00      0.00
   -5    2    8      0.16      0.00
   -4    2    8      0.06      0.00
   -3    2    8     -0.10      0.00
   -2    2    8     -0.36      0.00
   -1    2    8      0.59      0.00
    0    2    8     -0.40      0.00
    1    2    8      0.15      0.00
    2    2    8      0.16      0.00
    3    2    8     -0.42      0.00
    4    2    8      0.45      0.00
    5    2    8     -0.29      0.00
    6    2    8     -0.02      0.00
    7    2    8      0.24      0.00
    8    2    8     -0.15      0.00
    9    2    8      0.01      0.00
   10    2    8      0.09      0.00
   11    2    8     -0.27      0.00
   12    2    8      0.37      0.00
   -7    3    8     -0.12      0.00
   -6    3    8      0.05      0.00
   -5    3    8      0.21      0.00
   -4    3    8     -0.03      0.00
   -3    3    8     -0.18      0.00
   -2    3    8     -0.17      0.00
   -1    3    8      0.43      0.00
    0    3    8     -0.32      0.00
    1    3    8      0.21      0.00
    2    3    8     -0.01      0.00
    3    3    8     -0.24      0.00
    4    3    8      0.28      0.00
    5    3    8     -0.16      0.00
    6    3    8     -0.03      0.00
    7    3    8      0.15      0.00
    8    3    8     -0.11      0.00
    9    3    8      0.03      0.00
   10    3    8      0.09      0.00
   11    3    8     -0.35      0.00
   12    3    8      0.51      0.00
   -6    4    8      0.35      0.00
   -5    4    8     -0.13      0.00
   -4    4    8      0.20      0.00
   -3    4    8     -0.41      0.00
   -2    4    8      0.11      0.00
   -1    4    8      0.17      0.00
    0    4    8     -0.08      0.00
    1    4    8      0.09      0.00
    2    4    8     -0.05      0.00
    3    4    8     -0.17      0.00
    4    4    8      0.23      0.00
    5    4    8     -0.11      0.00
    6    4    8      0.01      0.00
    7    4    8      0.03      0.00
    8    4    8     -0.04      0.00
    9    4    8      0.05      0.00
   10    4    8     -0.03      0.00
   11    4    8     -0.16      0.00
   12    4    8      0.33      0.00
   -6    5    8      0.48      0.00
   -5    5    8     -0.36      0.00
   -4    5    8      0.40      0.00
   -3    5    8     -0.53      0.00
   -2    5    8      0.17      0.00
   -1    5    8      0.11      0.00
    0    5    8      0.09      0.00
    1    5    8     -0.14      0.00
    2    5    8      0.10      0.00
    3    5    8     -0.29      0.00
    4    5    8      0.33      0.00
    5    5    8     -0.17      0.00
    6    5    8      0.13      0.00
    7    5    8     -0.18      0.00
    8    5    8      0.19      0.00
    9    5    8     -0.10      0.00
   10    5    8     -0.01      0.00
   11    5    8      0.04      0.00
   12    5    8      0.00      0.00
   -5    6    8     -0.18      0.00
   -4    6    8      0.23      0.00
   -3    6    8     -0.38      0.00
   -2    6    8     -0.02      0.00
   -1    6    8      0.38      0.00
    0    6    8     -0.13      0.00
    1    6    8     -0.04      0.00
    2    6    8      0.03      0.00
    3    6    8     -0.21      0.00
    4    6    8      0.23      0.00
    5    6    8     -0.03      0.00
    6    6    8      0.04      0.00
    7    6    8     -0.23      0.00
    8    6    8      0.36      0.00
    9    6    8     -0.36      0.00
   10    6    8      0.22      0.00
   11    6    8      0.01      0.00
   12    6    8     -0.14      0.00
   -4    7    8     -0.12      0.00
   -3    7    8     -0.06      0.00
   -2    7    8     -0.27      0.00
   -1    7    8      0.71      0.00
    0    7    8     -0.57      0.00
    1    7    8      0.41      0.00
    2    7    8     -0.43      0.00
    3    7    8      0.26      0.00
    4    7    8     -0.24      0.00
    5    7    8      0.41      0.00
    6    7    8     -0.30      0.00
    7    7    8     -0.01      0.00
    8    7    8      0.25      0.00
    9    7    8     -0.39      0.00
   10    7    8      0.36      0.00
   11    7    8     -0.13      0.00
   12    7    8     -0.07      0.00
   -4    8    8     -0.29      0.00
   -3    8    8      0.12      0.00
   -2    8    8     -0.37      0.00
   -1    8    8      0.81      0.00
    0    8    8     -0.80      0.00
    1    8    8      0.72      0.00
    2    8    8     -0.79      0.00
    3    8    8      0.69      0.00
    4    8    8     -0.68      0.00
    5    8    8      0.76      0.00
    6    8    8     -0.52      0.00
    7    8    8      0.13      0.00
    8    8    8      0.08      0.00
    9    8    8     -0.21      0.00
   10    8    8      0.22      0.00
   11    8    8     -0.06      0.00
   -3    9    8      0.08      0.00
   -2    9    8     -0.28      0.00
   -1    9    8      0.67      0.00
    0    9    8     -0.69      0.00
    1    9    8      0.56      0.00
    2    9    8     -0.57      0.00
    3    9    8      0.55      0.00
    4    9    8     -0.65      0.00
    5    9    8      0.73      0.00
    6    9    8     -0.42      0.00
    7    9    8      0.00      0.00
    8    9    8      0.13      0.00
    9    9    8     -0.11      0.00
   10    9    8      0.00      0.00
   11    9    8      0.18      0.00
   -1   10    8      0.50      0.00
    0   10    8     -0.52      0.00
    1   10    8      0.24      0.00
    2   10    8     -0.04      0.00
    3   10    8      0.02      0.00
    4   10    8     -0.27      0.00
    5   10    8      0.52      0.00
    6   10    8     -0.29      0.00
    7   10    8     -0.09      0.00
    8   10    8      0.20      0.00
    9   10    8     -0.12      0.00
   10   10    8     -0.06      0.00
    0   11    8     -0.46      0.00
    1   11    8      0.15      0.00
    2   11    8      0.25      0.00
    3   11    8     -0.38      0.00
    4   11    8      0.06      0.00
    5   11    8      0.36      0.00
    6   11    8     -0.33      0.00
    7   11    8      0.05      0.00
    8   11    8      0.06      0.00
    9   11    8     -0.05      0.00
   10   11    8     -0.05      0.00
    2   12    8      0.23      0.00
    3   12    8     -0.49      0.00
    4   12    8      0.28      0.00
    5   12    8      0.17      0.00
    6   12    8     -0.33      0.00
    7   12    8      0.20      0.00
    8   12    8     -0.10      0.00
   -4  -11    9     -0.06      0.00
   -3  -11    9      0.14      0.00
   -2  -11    9     -0.28      0.00
   -1  -11    9      0.40      0.00
    0  -11    9     -0.30      0.00
    1  -11    9      0.10      0.00
   -5  -10    9     -0.33      0.00
   -4  -10    9      0.12      0.00
   -3  -10    9      0.15      0.00
   -2  -10    9     -0.46      0.00
   -1  -10    9      0.64      0.00
    0  -10    9     -0.50      0.00
    1  -10    9      0.23      0.00
    2  -10    9      0.00      0.00
    3  -10    9     -0.15      0.00
   -6   -9    9      0.25      0.00
   -5   -9    9     -0.46      0.00
   -4   -9    9      0.39      0.00
   -3   -9    9     -0.07      0.00
   -2   -9    9     -0.41      0.00
   -1   -9    9      0.73      0.00
    0   -9    9     -0.63      0.00
    1   -9    9      0.33      0.00
    2   -9    9     -0.08      0.00
    3   -9    9     -0.05      0.00
    4   -9    9      0.00      0.00
    5   -9    9      0.10      0.00
   -7   -8    9     -0.12      0.00
   -6   -8    9      0.10      0.00
   -5   -8    9     -0.27      0.00
   -4   -8    9      0.40      0.00
   -3   -8    9     -0.28      0.00
   -2   -8    9     -0.10      0.00
   -1   -8    9      0.45      0.00
    0   -8    9     -0.47      0.00
    1   -8    9      0.24      0.00
    2   -8    9     -0.02      0.00
    3   -8    9     -0.04      0.00
    4   -8    9     -0.09      0.00
    5   -8    9      0.18      0.00
    6   -8    9     -0.10      0.00
   -7   -7    9     -0.34      0.00
   -6   -7    9      0.01      0.00
   -5   -7    9      0.09      0.00
   -4   -7    9      0.04      0.00
   -3   -7    9     -0.13      0.00
   -2   -7    9      0.09      0.00
   -1   -7    9      0.05      0.00
    0   -7    9     -0.11      0.00
    1   -7    9      0.04      0.00
    2   -7    9      0.12      0.00
    3   -7    9     -0.16      0.00
    4   -7    9      0.00      0.00
    5   -7    9      0.03      0.00
    6   -7    9      0.12      0.00
    7   -7    9     -0.20      0.00
   -8   -6    9      0.50      0.00
   -7   -6    9     -0.49      0.00
   -6   -6    9      0.00      0.00
   -5   -6    9      0.37      0.00
   -4   -6    9     -0.37      0.00
   -3   -6    9      0.27      0.00
   -2   -6    9     -0.12      0.00
   -1   -6    9     -0.04      0.00
    0   -6    9      0.08      0.00
    1   -6    9     -0.07      0.00
    2   -6    9      0.11      0.00
    3   -6    9     -0.12      0.00
    4   -6    9      0.03      0.00
    5   -6    9     -0.12      0.00
    6   -6    9      0.38      0.00
    7   -6    9     -0.41      0.00
    8   -6    9      0.28      0.00
   -8   -5    9      0.48      0.00
   -7   -5    9     -0.62      0.00
   -6   -5    9      0.11      0.00
   -5   -5    9      0.38      0.00
   -4   -5    9     -0.48      0.00
   -3   -5    9      0.45      0.00
   -2   -5    9     -0.36      0.00
   -1   -5    9      0.15      0.00
    0   -5    9      0.01      0.00
    1   -5    9     -0.03      0.00
    2   -5    9      0.03      0.00
    3   -5    9      0.04      0.00
    4   -5    9     -0.18      0.00
    5   -5    9      0.05      0.00
    6   -5    9      0.30      0.00
    7   -5    9     -0.36      0.00
    8   -5    9      0.16      0.00
    9   -5    9     -0.03      0.00
   -8   -4    9      0.43      0.00
   -7   -4    9     -0.77      0.00
   -6   -4    9      0.41      0.00
   -5   -4    9      0.12      0.00
   -4   -4    9     -0.27      0.00
   -3   -4    9      0.27      0.00
   -2   -4    9     -0.24      0.00
   -1   -4    9      0.13      0.00
    0   -4    9     -0.02      0.00
    1   -4    9     -0.05      0.00
    2   -4    9      0.11      0.00
    3   -4    9     -0.02      0.00
    4   -4    9     -0.26      0.00
    5   -4    9      0.34      0.00
    6   -4    9     -0.09      0.00
    7   -4    9     -0.02      0.00
    8   -4    9     -0.09      0.00
    9   -4    9      0.19      0.00
   -8   -3    9      0.22      0.00
   -7   -3    9     -0.71      0.00
   -6   -3    9      0.65      0.00
   -5   -3    9     -0.24      0.00
   -4   -3    9      0.01      0.00
   -3   -3    9      0.06      0.00
   -2   -3    9     -0.03      0.00
   -1   -3    9     -0.09      0.00
    0   -3    9      0.14      0.00
    1   -3    9     -0.18      0.00
    2   -3    9      0.31      0.00
    3   -3    9     -0.32      0.00
    4   -3    9      0.04      0.00
    5   -3    9      0.28      0.00
    6   -3    9     -0.33      0.00
    7   -3    9      0.27      0.00
    8   -3    9     -0.28      0.00
    9   -3    9      0.33      0.00
   10   -3    9     -0.40      0.00
   -8   -2    9     -0.10      0.00
   -7   -2    9     -0.26      0.00
   -6   -2    9      0.46      0.00
   -5   -2    9     -0.37      0.00
   -4   -2    9      0.18      0.00
   -3   -2    9      0.08      0.00
   -2   -2    9     -0.17      0.00
   -1   -2    9     -0.01      0.00
    0   -2    9      0.14      0.00
    1   -2    9     -0.16      0.00
    2   -2    9      0.28      0.00
    3   -2    9     -0.42      0.00
    4   -2    9      0.34      0.00
    5   -2    9     -0.04      0.00
    6   -2    9     -0.22      0.00
    7   -2    9      0.28      0.00
    8   -2    9     -0.23      0.00
    9   -2    9      0.27      0.00
   10   -2    9     -0.42      0.00
   -7   -1    9      0.14      0.00
   -6   -1    9      0.01      0.00
   -5   -1    9     -0.19      0.00
   -4   -1    9      0.23      0.00
   -3   -1    9      0.12      0.00
   -2   -1    9     -0.48      0.00
   -1   -1    9      0.42      0.00
    0   -1    9     -0.23      0.00
    1   -1    9      0.17      0.00
    2   -1    9     -0.10      0.00
    3   -1    9     -0.07      0.00
    4   -1    9      0.19      0.00
    5   -1    9     -0.10      0.00
    6   -1    9     -0.14      0.00
    7   -1    9      0.23      0.00
    8   -1    9     -0.12      0.00
    9   -1    9      0.11      0.00
   10   -1    9     -0.29      0.00
   11   -1    9      0.34      0.00
   -7    0    9      0.05      0.00
   -6    0    9     -0.14      0.00
   -5    0    9      0.01      0.00
   -4    0    9      0.23      0.00
   -3    0    9      0.00      0.00
   -2    0    9     -0.52      0.00
   -1    0    9      0.65      0.00
    0    0    9     -0.51      0.00
    1    0    9      0.45      0.00
    2    0    9     -0.43      0.00
    3    0    9      0.36      0.00
    4    0    9     -0.24      0.00
    5    0    9      0.22      0.00
    6    0    9     -0.35      0.00
    7    0    9      0.40      0.00
    8    0    9     -0.23      0.00
    9    0    9      0.13      0.00
   10    0    9     -0.15      0.00
   11    0    9      0.08      0.00
   -7    1    9     -0.25      0.00
   -6    1    9      0.04      0.00
   -5    1    9      0.05      0.00
   -4    1    9      0.19      0.00
   -3    1    9     -0.14      0.00
   -2    1    9     -0.31      0.00
   -1    1    9      0.45      0.00
    0    1    9     -0.29      0.00
    1    1    9      0.24      0.00
    2    1    9     -0.27      0.00
    3    1    9      0.31      0.00
    4    1    9     -0.35      0.00
    5    1    9      0.41      0.00
    6    1    9     -0.56      0.00
    7    1    9      0.62      0.00
    8    1    9     -0.50      0.00
    9    1    9      0.37      0.00
   10    1    9     -0.19      0.00
   11    1    9     -0.14      0.00
   -7    2    9     -0.27      0.00
   -6    2    9      0.13      0.00
   -5    2    9      0.07      0.00
   -4    2    9      0.13      0.00
   -3    2    9     -0.21      0.00
   -2    2    9     -0.12      0.00
   -1    2    9      0.16      0.00
    0    2    9      0.15      0.00
    1    2    9     -0.29      0.00
    2    2    9      0.29      0.00
    3    2    9     -0.22      0.00
    4    2    9      0.03      0.00
    5    2    9      0.23      0.00
    6    2    9     -0.46      0.00
    7    2    9      0.60      0.00
    8    2    9     -0.61      0.00
    9    2    9      0.57      0.00
   10    2    9     -0.33      0.00
   11    2    9     -0.18      0.00
   -6    3    9     -0.01      0.00
   -5    3    9      0.14      0.00
   -4    3    9      0.12      0.00
   -3    3    9     -0.31      0.00
   -2    3    9     -0.02      0.00
   -1    3    9      0.10      0.00
    0    3    9      0.27      0.00
    1    3    9     -0.51      0.00
    2    3    9      0.62      0.00
    3    3    9     -0.67      0.00
    4    3    9      0.45      0.00
    5    3    9     -0.07      0.00
    6    3    9     -0.24      0.00
    7    3    9      0.42      0.00
    8    3    9     -0.50      0.00
    9    3    9      0.54      0.00
   10    3    9     -0.36      0.00
   11    3    9     -0.14      0.00
   12    3    9      0.49      0.00
   -6    4    9     -0.04      0.00
   -5    4    9      0.07      0.00
   -4    4    9      0.27      0.00
   -3    4    9     -0.52      0.00
   -2    4    9      0.09      0.00
   -1    4    9      0.20      0.00
    0    4    9      0.04      0.00
    1    4    9     -0.25      0.00
    2    4    9      0.44      0.00
    3    4    9     -0.66      0.00
    4    4    9      0.55      0.00
    5    4    9     -0.17      0.00
    6    4    9     -0.12      0.00
    7    4    9      0.30      0.00
    8    4    9     -0.38      0.00
    9    4    9      0.40      0.00
   10    4    9     -0.26      0.00
   11    4    9     -0.09      0.00
   12    4    9      0.35      0.00
   -5    5    9     -0.18      0.00
   -4    5    9      0.54      0.00
   -3    5    9     -0.78      0.00
   -2    5    9      0.24      0.00
   -1    5    9      0.29      0.00
    0    5    9     -0.21      0.00
    1    5    9      0.05      0.00
    2    5    9      0.17      0.00
    3    5    9     -0.51      0.00
    4    5    9      0.50      0.00
    5    5    9     -0.19      0.00
    6    5    9     -0.01      0.00
    7    5    9      0.13      0.00
    8    5    9     -0.23      0.00
    9    5    9      0.23      0.00
   10    5    9     -0.13      0.00
   11    5    9     -0.03      0.00
   12    5    9      0.15      0.00
   -4    6    9      0.68      0.00
   -3    6    9     -0.92      0.00
   -2    6    9      0.35      0.00
   -1    6    9      0.31      0.00
    0    6    9     -0.34      0.00
    1    6    9      0.15      0.00
    2    6    9      0.14      0.00
    3    6    9     -0.55      0.00
    4    6    9      0.56      0.00
    5    6    9     -0.28      0.00
    6    6    9      0.19      0.00
    7    6    9     -0.17      0.00
    8    6    9      0.07      0.00
    9    6    9     -0.05      0.00
   10    6    9      0.06      0.00
   11    6    9     -0.03      0.00
   12    6    9      0.00      0.00
   -4    7    9      0.47      0.00
   -3    7    9     -0.77      0.00
   -2    7    9      0.31      0.00
   -1    7    9      0.36      0.00
    0    7    9     -0.46      0.00
    1    7    9      0.27      0.00
    2    7    9      0.08      0.00
    3    7    9     -0.54      0.00
    4    7    9      0.54      0.00
    5    7    9     -0.27      0.00
    6    7    9      0.30      0.00
    7    7    9     -0.41      0.00
    8    7    9      0.37      0.00
    9    7    9     -0.36      0.00
   10    7    9      0.30      0.00
   11    7    9     -0.12      0.00
   -3    8    9     -0.34      0.00
   -2    8    9      0.09      0.00
   -1    8    9      0.44      0.00
    0    8    9     -0.59      0.00
    1    8    9      0.50      0.00
    2    8    9     -0.20      0.00
    3    8    9     -0.22      0.00
    4    8    9      0.21      0.00
    5    8    9      0.02      0.00
    6    8    9      0.13      0.00
    7    8    9     -0.40      0.00
    8    8    9      0.48      0.00
    9    8    9     -0.51      0.00
   10    8    9      0.43      0.00
   11    8    9     -0.19      0.00
   -2    9    9     -0.11      0.00
   -1    9    9      0.42      0.00
    0    9    9     -0.52      0.00
    1    9    9      0.49      0.00
    2    9    9     -0.32      0.00
    3    9    9      0.05      0.00
    4    9    9     -0.14      0.00
    5    9    9      0.37      0.00
    6    9    9     -0.14      0.00
    7    9    9     -0.25      0.00
    8    9    9      0.44      0.00
    9    9    9     -0.53      0.00
   10    9    9      0.42      0.00
   11    9    9     -0.14      0.00
    0   10    9     -0.21      0.00
    1   10    9      0.12      0.00
    2   10    9      0.01      0.00
    3   10    9     -0.11      0.00
    4   10    9     -0.14      0.00
    5   10    9      0.47      0.00
    6   10    9     -0.30      0.00
    7   10    9     -0.09      0.00
    8   10    9      0.34      0.00
    9   10    9     -0.48      0.00
   10   10    9      0.37      0.00
    1   11    9     -0.21      0.00
    2   11    9      0.40      0.00
    3   11    9     -0.43      0.00
    4   11    9      0.07      0.00
    5   11    9      0.36      0.00
    6   11    9     -0.36      0.00
    7   11    9      0.10      0.00
    8   11    9      0.12      0.00
    9   11    9     -0.31      0.00
    4   12    9      0.13      0.00
    5   12    9      0.29      0.00
    6   12    9     -0.40      0.00
    7   12    9      0.27      0.00
   -4  -10   10      0.39      0.00
   -3  -10   10     -0.34      0.00
   -2  -10   10      0.13      0.00
   -1  -10   10      0.03      0.00
    0  -10   10      0.01      0.00
    1  -10   10     -0.03      0.00
    2  -10   10      0.01      0.00
   -5   -9   10     -0.39      0.00
   -4   -9   10      0.54      0.00
   -3   -9   10     -0.48      0.00
   -2   -9   10      0.20      0.00
   -1   -9   10      0.07      0.00
    0   -9   10     -0.11      0.00
    1   -9   10      0.03      0.00
    2   -9   10      0.10      0.00
    3   -9   10     -0.26      0.00
    4   -9   10      0.33      0.00
   -6   -8   10      0.07      0.00
   -5   -8   10     -0.28      0.00
   -4   -8   10      0.48      0.00
   -3   -8   10     -0.47      0.00
   -2   -8   10      0.21      0.00
   -1   -8   10      0.10      0.00
    0   -8   10     -0.24      0.00
    1   -8   10      0.19      0.00
    2   -8   10      0.01      0.00
    3   -8   10     -0.17      0.00
    4   -8   10      0.15      0.00
    5   -8   10     -0.14      0.00
   -6   -7   10      0.09      0.00
   -5   -7   10     -0.08      0.00
   -4   -7   10      0.23      0.00
   -3   -7   10     -0.29      0.00
   -2   -7   10      0.19      0.00
   -1   -7   10     -0.01      0.00
    0   -7   10     -0.17      0.00
    1   -7   10      0.22      0.00
    2   -7   10     -0.07      0.00
    3   -7   10      0.01      0.00
    4   -7   10     -0.22      0.00
    5   -7   10      0.32      0.00
    6   -7   10     -0.17      0.00
   -7   -6   10     -0.32      0.00
   -6   -6   10      0.07      0.00
   -5   -6   10      0.09      0.00
   -4   -6   10     -0.06      0.00
   -3   -6   10      0.05      0.00
   -2   -6   10     -0.03      0.00
   -1   -6   10     -0.03      0.00
    0   -6   10     -0.02      0.00
    1   -6   10      0.12      0.00
    2   -6   10     -0.04      0.00
    3   -6   10      0.04      0.00
    4   -6   10     -0.36      0.00
    5   -6   10      0.55      0.00
    6   -6   10     -0.36      0.00
    7   -6   10      0.11      0.00
   -7   -5   10     -0.15      0.00
   -6   -5   10     -0.06      0.00
   -5   -5   10      0.21      0.00
   -4   -5   10     -0.17      0.00
   -3   -5   10      0.26      0.00
   -2   -5   10     -0.37      0.00
   -1   -5   10      0.25      0.00
    0   -5   10     -0.11      0.00
    1   -5   10      0.13      0.00
    2   -5   10     -0.07      0.00
    3   -5   10      0.03      0.00
    4   -5   10     -0.28      0.00
    5   -5   10      0.46      0.00
    6   -5   10     -0.28      0.00
    7   -5   10      0.00      0.00
    8   -5   10      0.20      0.00
   -7   -4   10     -0.14      0.00
   -6   -4   10     -0.04      0.00
   -5   -4   10      0.13      0.00
   -4   -4   10      0.02      0.00
   -3   -4   10      0.05      0.00
   -2   -4   10     -0.35      0.00
   -1   -4   10      0.45      0.00
    0   -4   10     -0.34      0.00
    1   -4   10      0.27      0.00
    2   -4   10     -0.19      0.00
    3   -4   10      0.14      0.00
    4   -4   10     -0.29      0.00
    5   -4   10      0.41      0.00
    6   -4   10     -0.25      0.00
    7   -4   10     -0.01      0.00
    8   -4   10      0.26      0.00
    9   -4   10     -0.35      0.00
   -7   -3   10     -0.39      0.00
   -6   -3   10      0.36      0.00
   -5   -3   10     -0.28      0.00
   -4   -3   10      0.44      0.00
   -3   -3   10     -0.47      0.00
   -2   -3   10      0.16      0.00
   -1   -3   10      0.13      0.00
    0   -3   10     -0.23      0.00
    1   -3   10      0.21      0.00
    2   -3   10     -0.17      0.00
    3   -3   10      0.18      0.00
    4   -3   10     -0.35      0.00
    5   -3   10      0.51      0.00
    6   -3   10     -0.45      0.00
    7   -3   10      0.23      0.00
    8   -3   10      0.06      0.00
    9   -3   10     -0.25      0.00
   -7   -2   10     -0.41      0.00
   -6   -2   10      0.67      0.00
   -5   -2   10     -0.74      0.00
   -4   -2   10      0.82      0.00
   -3   -2   10     -0.78      0.00
   -2   -2   10      0.58      0.00
   -1   -2   10     -0.39      0.00
    0   -2   10      0.26      0.00
    1   -2   10     -0.17      0.00
    2   -2   10      0.12      0.00
    3   -2   10     -0.04      0.00
    4   -2   10     -0.18      0.00
    5   -2   10      0.45      0.00
    6   -2   10     -0.55      0.00
    7   -2   10      0.43      0.00
    8   -2   10     -0.18      0.00
    9   -2   10      0.00      0.00
   10   -2   10      0.03      0.00
   -7   -1   10     -0.01      0.00
   -6   -1   10      0.41      0.00
   -5   -1   10     -0.75      0.00
   -4   -1   10      0.88      0.00
   -3   -1   10     -0.67      0.00
   -2   -1   10      0.41      0.00
   -1   -1   10     -0.43      0.00
    0   -1   10      0.54      0.00
    1   -1   10     -0.52      0.00
    2   -1   10      0.45      0.00
    3   -1   10     -0.36      0.00
    4   -1   10      0.17      0.00
    5   -1   10      0.12      0.00
    6   -1   10     -0.34      0.00
    7   -1   10      0.31      0.00
    8   -1   10     -0.15      0.00
    9   -1   10      0.12      0.00
   10   -1   10     -0.17      0.00
   -6    0   10     -0.16      0.00
   -5    0   10     -0.24      0.00
   -4    0   10      0.58      0.00
   -3    0   10     -0.36      0.00
   -2    0   10     -0.07      0.00
   -1    0   10      0.01      0.00
    0    0   10      0.34      0.00
    1    0   10     -0.50      0.00
    2    0   10      0.47      0.00
    3    0   10     -0.41      0.00
    4    0   10      0.31      0.00
    5    0   10     -0.11      0.00
    6    0   10     -0.08      0.00
    7    0   10      0.08      0.00
    8    0   10      0.03      0.00
    9    0   10      0.06      0.00
   10    0   10     -0.22      0.00
   11    0   10      0.09      0.00
   -6    1   10     -0.42      0.00
   -5    1   10      0.29      0.00
   -4    1   10      0.13      0.00
   -3    1   10     -0.08      0.00
   -2    1   10     -0.38      0.00
   -1    1   10      0.38      0.00
    0    1   10      0.06      0.00
    1    1   10     -0.30      0.00
    2    1   10      0.29      0.00
    3    1   10     -0.20      0.00
    4    1   10      0.09      0.00
    5    1   10      0.00      0.00
    6    1   10     -0.08      0.00
    7    1   10      0.05      0.00
    8    1   10      0.03      0.00
    9    1   10      0.08      0.00
   10    1   10     -0.21      0.00
   11    1   10      0.04      0.00
   -6    2   10     -0.33      0.00
   -5    2   10      0.52      0.00
   -4    2   10     -0.20      0.00
   -3    2   10      0.06      0.00
   -2    2   10     -0.40      0.00
   -1    2   10      0.38      0.00
    0    2   10      0.07      0.00
    1    2   10     -0.33      0.00
    2    2   10      0.31      0.00
    3    2   10     -0.16      0.00
    4    2   10     -0.06      0.00
    5    2   10      0.19      0.00
    6    2   10     -0.20      0.00
    7    2   10      0.17      0.00
    8    2   10     -0.16      0.00
    9    2   10      0.26      0.00
   10    2   10     -0.27      0.00
   11    2   10     -0.02      0.00
   -5    3   10      0.55      0.00
   -4    3   10     -0.29      0.00
   -3    3   10      0.00      0.00
   -2    3   10     -0.20      0.00
   -1    3   10      0.20      0.00
    0    3   10      0.21      0.00
    1    3   10     -0.48      0.00
    2    3   10      0.55      0.00
    3    3   10     -0.47      0.00
    4    3   10      0.16      0.00
    5    3   10      0.13      0.00
    6    3   10     -0.21      0.00
    7    3   10      0.23      0.00
    8    3   10     -0.31      0.00
    9    3   10      0.41      0.00
   10    3   10     -0.32      0.00
   11    3   10     -0.05      0.00
   -5    4   10      0.47      0.00
   -4    4   10     -0.18      0.00
   -3    4   10     -0.21      0.00
   -2    4   10      0.07      0.00
   -1    4   10      0.05      0.00
    0    4   10      0.17      0.00
    1    4   10     -0.34      0.00
    2    4   10      0.54      0.00
    3    4   10     -0.71      0.00
    4    4   10      0.48      0.00
    5    4   10     -0.10      0.00
    6    4   10     -0.10      0.00
    7    4   10      0.25      0.00
    8    4   10     -0.43      0.00
    9    4   10      0.49      0.00
   10    4   10     -0.31      0.00
   11    4   10     -0.07      0.00
   -4    5   10      0.05      0.00
   -3    5   10     -0.45      0.00
   -2    5   10      0.29      0.00
   -1    5   10     -0.02      0.00
    0    5   10     -0.03      0.00
    1    5   10      0.08      0.00
    2    5   10      0.12      0.00
    3    5   10     -0.53      0.00
    4    5   10      0.53      0.00
    5    5   10     -0.25      0.00
    6    5   10      0.05      0.00
    7    5   10      0.21      0.00
    8    5   10     -0.49      0.00
    9    5   10      0.54      0.00
   10    5   10     -0.31      0.00
   11    5   10     -0.02      0.00
   -3    6   10     -0.64      0.00
   -2    6   10      0.43      0.00
   -1    6   10     -0.06      0.00
    0    6   10     -0.14      0.00
    1    6   10      0.36      0.00
    2    6   10     -0.23      0.00
    3    6   10     -0.25      0.00
    4    6   10      0.40      0.00
    5    6   10     -0.30      0.00
    6    6   10      0.27      0.00
    7    6   10     -0.05      0.00
    8    6   10     -0.31      0.00
    9    6   10      0.42      0.00
   10    6   10     -0.28      0.00
   11    6   10      0.08      0.00
   -3    7   10     -0.71      0.00
   -2    7   10      0.49      0.00
   -1    7   10     -0.10      0.00
    0    7   10     -0.12      0.00
    1    7   10      0.33      0.00
    2    7   10     -0.22      0.00
    3    7   10     -0.22      0.00
    4    7   10      0.35      0.00
    5    7   10     -0.31      0.00
    6    7   10      0.46      0.00
    7    7   10     -0.39      0.00
    8    7   10      0.08      0.00
    9    7   10      0.06      0.00
   10    7   10     -0.07      0.00
   11    7   10      0.09      0.00
   -2    8   10      0.43      0.00
   -1    8   10     -0.10      0.00
    0    8   10     -0.09      0.00
    1    8   10      0.24      0.00
    2    8   10     -0.09      0.00
    3    8   10     -0.30      0.00
    4    8   10      0.33      0.00
    5    8   10     -0.22      0.00
    6    8   10      0.42      0.00
    7    8   10     -0.48      0.00
    8    8   10      0.29      0.00
    9    8   10     -0.24      0.00
   10    8   10      0.20      0.00
   11    8   10     -0.03      0.00
   -1    9   10     -0.05      0.00
    0    9   10     -0.08      0.00
    1    9   10      0.19      0.00
    2    9   10     -0.04      0.00
    3    9   10     -0.27      0.00
    4    9   10      0.19      0.00
    5    9   10      0.02      0.00
    6    9   10      0.13      0.00
    7    9   10     -0.25      0.00
    8    9   10      0.18      0.00
    9    9   10     -0.24      0.00
   10    9   10      0.28      0.00
    1   10   10      0.04      0.00
    2   10   10      0.06      0.00
    3   10   10     -0.25      0.00
    4   10   10      0.07      0.00
    5   10   10      0.22      0.00
    6   10   10     -0.15      0.00
    7   10   10      0.02      0.00
    8   10   10     -0.01      0.00
    9   10   10     -0.13      0.00
    3   11   10     -0.33      0.00
    4   11   10      0.09      0.00
    5   11   10      0.24      0.00
    6   11   10     -0.24      0.00
    7   11   10      0.12      0.00
    8   11   10     -0.05      0.00
   -1  -10   11     -0.37      0.00
    0  -10   11      0.42      0.00
   -3   -9   11     -0.66      0.00
   -2   -9   11      0.73      0.00
   -1   -9   11     -0.67      0.00
    0   -9   11      0.53      0.00
    1   -9   11     -0.34      0.00
    2   -9   11      0.25      0.00
    3   -9   11     -0.21      0.00
   -4   -8   11      0.46      0.00
   -3   -8   11     -0.64      0.00
   -2   -8   11      0.71      0.00
   -1   -8   11     -0.61      0.00
    0   -8   11      0.33      0.00
    1   -8   11     -0.08      0.00
    2   -8   11      0.14      0.00
    3   -8   11     -0.30      0.00
    4   -8   11      0.25      0.00
   -5   -7   11     -0.06      0.00
   -4   -7   11      0.26      0.00
   -3   -7   11     -0.38      0.00
   -2   -7   11      0.42      0.00
   -1   -7   11     -0.37      0.00
    0   -7   11      0.05      0.00
    1   -7   11      0.27      0.00
    2   -7   11     -0.18      0.00
    3   -7   11     -0.06      0.00
    4   -7   11     -0.02      0.00
    5   -7   11      0.17      0.00
    6   -7   11     -0.20      0.00
   -6   -6   11     -0.17      0.00
   -5   -6   11      0.20      0.00
   -4   -6   11     -0.03      0.00
   -3   -6   11     -0.07      0.00
   -2   -6   11      0.13      0.00
   -1   -6   11     -0.20      0.00
    0   -6   11      0.01      0.00
    1   -6   11      0.34      0.00
    2   -6   11     -0.34      0.00
    3   -6   11      0.18      0.00
    4   -6   11     -0.35      0.00
    5   -6   11      0.60      0.00
    6   -6   11     -0.61      0.00
    7   -6   11      0.44      0.00
   -6   -5   11     -0.30      0.00
   -5   -5   11      0.37      0.00
   -4   -5   11     -0.15      0.00
   -3   -5   11      0.05      0.00
   -2   -5   11     -0.06      0.00
   -1   -5   11     -0.08      0.00
    0   -5   11      0.12      0.00
    1   -5   11      0.11      0.00
    2   -5   11     -0.19      0.00
    3   -5   11      0.11      0.00
    4   -5   11     -0.32      0.00
    5   -5   11      0.63      0.00
    6   -5   11     -0.68      0.00
    7   -5   11      0.49      0.00
    8   -5   11     -0.16      0.00
   -6   -4   11     -0.36      0.00
   -5   -4   11      0.37      0.00
   -4   -4   11      0.01      0.00
   -3   -4   11     -0.21      0.00
   -2   -4   11      0.05      0.00
   -1   -4   11     -0.03      0.00
    0   -4   11      0.15      0.00
    1   -4   11     -0.11      0.00
    2   -4   11      0.06      0.00
    3   -4   11     -0.11      0.00
    4   -4   11      0.00      0.00
    5   -4   11      0.24      0.00
    6   -4   11     -0.34      0.00
    7   -4   11      0.22      0.00
    8   -4   11      0.06      0.00
   -6   -3   11     -0.18      0.00
   -5   -3   11      0.15      0.00
   -4   -3   11      0.36      0.00
   -3   -3   11     -0.75      0.00
   -2   -3   11      0.59      0.00
   -1   -3   11     -0.29      0.00
    0   -3   11      0.20      0.00
    1   -3   11     -0.19      0.00
    2   -3   11      0.16      0.00
    3   -3   11     -0.19      0.00
    4   -3   11      0.16      0.00
    5   -3   11     -0.04      0.00
    6   -3   11     -0.04      0.00
    7   -3   11     -0.02      0.00
    8   -3   11      0.25      0.00
    9   -3   11     -0.38      0.00
   -6   -2   11      0.16      0.00
   -5   -2   11     -0.27      0.00
   -4   -2   11      0.73      0.00
   -3   -2   11     -1.17      0.00
   -2   -2   11      1.13      0.00
   -1   -2   11     -0.78      0.00
    0   -2   11      0.49      0.00
    1   -2   11     -0.31      0.00
    2   -2   11      0.22      0.00
    3   -2   11     -0.18      0.00
    4   -2   11      0.10      0.00
    5   -2   11      0.00      0.00
    6   -2   11     -0.06      0.00
    7   -2   11      0.00      0.00
    8   -2   11      0.18      0.00
    9   -2   11     -0.25      0.00
   -6   -1   11      0.26      0.00
   -5   -1   11     -0.58      0.00
   -4   -1   11      0.95      0.00
   -3   -1   11     -1.14      0.00
   -2   -1   11      1.08      0.00
   -1   -1   11     -0.93      0.00
    0   -1   11      0.75      0.00
    1   -1   11     -0.58      0.00
    2   -1   11      0.47      0.00
    3   -1   11     -0.39      0.00
    4   -1   11      0.22      0.00
    5   -1   11      0.01      0.00
    6   -1   11     -0.15      0.00
    7   -1   11      0.08      0.00
    8   -1   11      0.07      0.00
    9   -1   11     -0.01      0.00
   10   -1   11     -0.12      0.00
   -6    0   11     -0.06      0.00
   -5    0   11     -0.40      0.00
   -4    0   11      0.83      0.00
   -3    0   11     -0.76      0.00
   -2    0   11      0.43      0.00
   -1    0   11     -0.41      0.00
    0    0   11      0.59      0.00
    1    0   11     -0.68      0.00
    2    0   11      0.74      0.00
    3    0   11     -0.76      0.00
    4    0   11      0.59      0.00
    5    0   11     -0.25      0.00
    6    0   11     -0.01      0.00
    7    0   11     -0.02      0.00
    8    0   11      0.18      0.00
    9    0   11     -0.02      0.00
   10    0   11     -0.31      0.00
   -5    1   11      0.19      0.00
   -4    1   11      0.30      0.00
   -3    1   11     -0.24      0.00
   -2    1   11     -0.27      0.00
   -1    1   11      0.35      0.00
    0    1   11      0.05      0.00
    1    1   11     -0.41      0.00
    2    1   11      0.66      0.00
    3    1   11     -0.81      0.00
    4    1   11      0.73      0.00
    5    1   11     -0.46      0.00
    6    1   11      0.19      0.00
    7    1   11     -0.18      0.00
    8    1   11      0.36      0.00
    9    1   11     -0.25      0.00
   10    1   11     -0.15      0.00
   -5    2   11      0.71      0.00
   -4    2   11     -0.39      0.00
   -3    2   11      0.28      0.00
   -2    2   11     -0.67      0.00
   -1    2   11      0.75      0.00
    0    2   11     -0.35      0.00
    1    2   11     -0.02      0.00
    2    2   11      0.28      0.00
    3    2   11     -0.42      0.00
    4    2   11      0.38      0.00
    5    2   11     -0.27      0.00
    6    2   11      0.20      0.00
    7    2   11     -0.19      0.00
    8    2   11      0.30      0.00
    9    2   11     -0.31      0.00
   10    2   11      0.12      0.00
   11    2   11      0.01      0.00
   -4    3   11     -0.75      0.00
   -3    3   11      0.55      0.00
   -2    3   11     -0.67      0.00
   -1    3   11      0.61      0.00
    0    3   11     -0.26      0.00
    1    3   11      0.04      0.00
    2    3   11      0.09      0.00
    3    3   11     -0.13      0.00
    4    3   11     -0.01      0.00
    5    3   11      0.05      0.00
    6    3   11      0.08      0.00
    7    3   11     -0.10      0.00
    8    3   11      0.04      0.00
    9    3   11     -0.05      0.00
   10    3   11      0.12      0.00
   11    3   11     -0.23      0.00
   -4    4   11     -0.60      0.00
   -3    4   11      0.41      0.00
   -2    4   11     -0.35      0.00
   -1    4   11      0.15      0.00
    0    4   11      0.13      0.00
    1    4   11     -0.18      0.00
    2    4   11      0.23      0.00
    3    4   11     -0.26      0.00
    4    4   11      0.03      0.00
    5    4   11      0.08      0.00
    6    4   11      0.08      0.00
    7    4   11     -0.05      0.00
    8    4   11     -0.20      0.00
    9    4   11      0.31      0.00
   10    4   11     -0.13      0.00
   11    4   11     -0.19      0.00
   -3    5   11      0.06      0.00
   -2    5   11      0.03      0.00
   -1    5   11     -0.24      0.00
    0    5   11      0.41      0.00
    1    5   11     -0.29      0.00
    2    5   11      0.31      0.00
    3    5   11     -0.44      0.00
    4    5   11      0.26      0.00
    5    5   11     -0.10      0.00
    6    5   11      0.20      0.00
    7    5   11     -0.06      0.00
    8    5   11     -0.33      0.00
    9    5   11      0.53      0.00
   10    5   11     -0.38      0.00
   11    5   11      0.04      0.00
   -3    6   11     -0.16      0.00
   -2    6   11      0.18      0.00
   -1    6   11     -0.33      0.00
    0    6   11      0.42      0.00
    1    6   11     -0.16      0.00
    2    6   11      0.11      0.00
    3    6   11     -0.31      0.00
    4    6   11      0.22      0.00
    5    6   11     -0.13      0.00
    6    6   11      0.26      0.00
    7    6   11     -0.10      0.00
    8    6   11     -0.32      0.00
    9    6   11      0.51      0.00
   10    6   11     -0.43      0.00
   11    6   11      0.23      0.00
   -2    7   11      0.17      0.00
   -1    7   11     -0.25      0.00
    0    7   11      0.31      0.00
    1    7   11     -0.05      0.00
    2    7   11     -0.04      0.00
    3    7   11     -0.10      0.00
    4    7   11      0.01      0.00
    5    7   11      0.02      0.00
    6    7   11      0.23      0.00
    7    7   11     -0.15      0.00
    8    7   11     -0.18      0.00
    9    7   11      0.27      0.00
   10    7   11     -0.22      0.00
   -1    8   11     -0.20      0.00
    0    8   11      0.28      0.00
    1    8   11     -0.13      0.00
    2    8   11      0.09      0.00
    3    8   11     -0.18      0.00
    4    8   11      0.00      0.00
    5    8   11      0.06      0.00
    6    8   11      0.22      0.00
    7    8   11     -0.20      0.00
    8    8   11     -0.08      0.00
    9    8   11      0.06      0.00
   10    8   11      0.03      0.00
    1    9   11     -0.20      0.00
    2    9   11      0.29      0.00
    3    9   11     -0.42      0.00
    4    9   11      0.20      0.00
    5    9   11     -0.05      0.00
    6    9   11      0.27      0.00
    7    9   11     -0.24      0.00
    8    9   11     -0.08      0.00
    9    9   11      0.09      0.00
    2   10   11      0.27      0.00
    3   10   11     -0.48      0.00
    4   10   11      0.32      0.00
    5   10   11     -0.12      0.00
    6   10   11      0.25      0.00
    7   10   11     -0.22      0.00
    8   10   11     -0.10      0.00
   -3   -8   12     -0.28      0.00
   -2   -8   12      0.49      0.00
   -1   -8   12     -0.67      0.00
    0   -8   12      0.47      0.00
    1   -8   12     -0.07      0.00
    2   -8   12      0.00      0.00
    3   -8   12     -0.10      0.00
   -4   -7   12      0.17      0.00
   -3   -7   12     -0.15      0.00
   -2   -7   12      0.21      0.00
   -1   -7   12     -0.38      0.00
    0   -7   12      0.24      0.00
    1   -7   12      0.12      0.00
    2   -7   12     -0.10      0.00
    3   -7   12     -0.17      0.00
    4   -7   12      0.19      0.00
    5   -7   12     -0.05      0.00
   -4   -6   12     -0.05      0.00
   -3   -6   12     -0.01      0.00
   -2   -6   12      0.00      0.00
   -1   -6   12     -0.15      0.00
    0   -6   12      0.10      0.00
    1   -6   12      0.20      0.00
    2   -6   12     -0.21      0.00
    3   -6   12     -0.06      0.00
    4   -6   12      0.11      0.00
    5   -6   12     -0.03      0.00
    6   -6   12     -0.03      0.00
   -5   -5   12      0.43      0.00
   -4   -5   12     -0.24      0.00
   -3   -5   12      0.05      0.00
   -2   -5   12      0.02      0.00
   -1   -5   12     -0.21      0.00
    0   -5   12      0.28      0.00
    1   -5   12     -0.01      0.00
    2   -5   12     -0.14      0.00
    3   -5   12      0.05      0.00
    4   -5   12     -0.09      0.00
    5   -5   12      0.20      0.00
    6   -5   12     -0.19      0.00
    7   -5   12      0.11      0.00
   -5   -4   12      0.43      0.00
   -4   -4   12     -0.27      0.00
   -3   -4   12      0.01      0.00
   -2   -4   12      0.13      0.00
   -1   -4   12     -0.36      0.00
    0   -4   12      0.56      0.00
    1   -4   12     -0.41      0.00
    2   -4   12      0.15      0.00
    3   -4   12     -0.05      0.00
    4   -4   12     -0.08      0.00
    5   -4   12      0.26      0.00
    6   -4   12     -0.32      0.00
    7   -4   12      0.20      0.00
    8   -4   12     -0.01      0.00
   -5   -3   12      0.37      0.00
   -4   -3   12     -0.15      0.00
   -3   -3   12     -0.17      0.00
   -2   -3   12      0.30      0.00
   -1   -3   12     -0.46      0.00
    0   -3   12      0.70      0.00
    1   -3   12     -0.67      0.00
    2   -3   12      0.42      0.00
    3   -3   12     -0.26      0.00
    4   -3   12      0.16      0.00
    5   -3   12      0.00      0.00
    6   -3   12     -0.15      0.00
    7   -3   12      0.12      0.00
    8   -3   12      0.07      0.00
   -5   -2   12      0.30      0.00
   -4   -2   12      0.01      0.00
   -3   -2   12     -0.40      0.00
   -2   -2   12      0.53      0.00
   -1   -2   12     -0.57      0.00
    0   -2   12      0.66      0.00
    1   -2   12     -0.63      0.00
    2   -2   12      0.43      0.00
    3   -2   12     -0.29      0.00
    4   -2   12      0.29      0.00
    5   -2   12     -0.28      0.00
    6   -2   12      0.16      0.00
    7   -2   12     -0.12      0.00
    8   -2   12      0.26      0.00
    9   -2   12     -0.23      0.00
   -5   -1   12      0.12      0.00
   -4   -1   12      0.21      0.00
   -3   -1   12     -0.55      0.00
   -2   -1   12      0.65      0.00
   -1   -1   12     -0.61      0.00
    0   -1   12      0.53      0.00
    1   -1   12     -0.40      0.00
    2   -1   12      0.26      0.00
    3   -1   12     -0.18      0.00
    4   -1   12      0.22      0.00
    5   -1   12     -0.29      0.00
    6   -1   12      0.28      0.00
    7   -1   12     -0.31      0.00
    8   -1   12      0.44      0.00
    9   -1   12     -0.35      0.00
   -5    0   12     -0.04      0.00
   -4    0   12      0.38      0.00
   -3    0   12     -0.55      0.00
   -2    0   12      0.46      0.00
   -1    0   12     -0.38      0.00
    0    0   12      0.28      0.00
    1    0   12     -0.14      0.00
    2    0   12      0.13      0.00
    3    0   12     -0.21      0.00
    4    0   12      0.24      0.00
    5    0   12     -0.23      0.00
    6    0   12      0.20      0.00
    7    0   12     -0.30      0.00
    8    0   12      0.49      0.00
    9    0   12     -0.40      0.00
   10    0   12      0.07      0.00
   -4    1   12      0.34      0.00
   -3    1   12     -0.38      0.00
   -2    1   12      0.09      0.00
   -1    1   12      0.04      0.00
    0    1   12     -0.05      0.00
    1    1   12      0.08      0.00
    2    1   12      0.08      0.00
    3    1   12     -0.36      0.00
    4    1   12      0.43      0.00
    5    1   12     -0.29      0.00
    6    1   12      0.12      0.00
    7    1   12     -0.13      0.00
    8    1   12      0.36      0.00
    9    1   12     -0.39      0.00
   10    1   12      0.10      0.00
   -4    2   12     -0.02      0.00
   -3    2   12     -0.01      0.00
   -2    2   12     -0.31      0.00
   -1    2   12      0.42      0.00
    0    2   12     -0.32      0.00
    1    2   12      0.27      0.00
    2    2   12     -0.05      0.00
    3    2   12     -0.30      0.00
    4    2   12      0.43      0.00
    5    2   12     -0.34      0.00
    6    2   12      0.13      0.00
    7    2   12      0.03      0.00
    8    2   12      0.06      0.00
    9    2   12     -0.21      0.00
   10    2   12      0.13      0.00
   -3    3   12      0.38      0.00
   -2    3   12     -0.58      0.00
   -1    3   12      0.56      0.00
    0    3   12     -0.37      0.00
    1    3   12      0.32      0.00
    2    3   12     -0.19      0.00
    3    3   12     -0.03      0.00
    4    3   12      0.10      0.00
    5    3   12     -0.17      0.00
    6    3   12      0.20      0.00
    7    3   12      0.01      0.00
    8    3   12     -0.19      0.00
    9    3   12      0.11      0.00
   10    3   12      0.03      0.00
   -3    4   12      0.43      0.00
   -2    4   12     -0.52      0.00
   -1    4   12      0.37      0.00
    0    4   12     -0.15      0.00
    1    4   12      0.15      0.00
    2    4   12     -0.11      0.00
    3    4   12      0.07      0.00
    4    4   12     -0.20      0.00
    5    4   12      0.07      0.00
    6    4   12      0.25      0.00
    7    4   12     -0.17      0.00
    8    4   12     -0.19      0.00
    9    4   12      0.32      0.00
   10    4   12     -0.15      0.00
   -2    5   12     -0.17      0.00
   -1    5   12     -0.03      0.00
    0    5   12      0.21      0.00
    1    5   12     -0.13      0.00
    2    5   12      0.15      0.00
    3    5   12     -0.14      0.00
    4    5   12     -0.16      0.00
    5    5   12      0.15      0.00
    6    5   12      0.25      0.00
    7    5   12     -0.29      0.00
    8    5   12     -0.07      0.00
    9    5   12      0.30      0.00
   10    5   12     -0.23      0.00
   -1    6   12     -0.31      0.00
    0    6   12      0.44      0.00
    1    6   12     -0.30      0.00
    2    6   12      0.33      0.00
    3    6   12     -0.37      0.00
    4    6   12      0.01      0.00
    5    6   12      0.13      0.00
    6    6   12      0.18      0.00
    7    6   12     -0.22      0.00
    8    6   12     -0.06      0.00
    9    6   12      0.19      0.00
   10    6   12     -0.14      0.00
    0    7   12      0.42      0.00
    1    7   12     -0.31      0.00
    2    7   12      0.37      0.00
    3    7   12     -0.43      0.00
    4    7   12      0.07      0.00
    5    7   12      0.13      0.00
    6    7   12      0.09      0.00
    7    7   12     -0.08      0.00
    8    7   12     -0.14      0.00
    9    7   12      0.11      0.00
    1    8   12     -0.28      0.00
    2    8   12      0.39      0.00
    3    8   12     -0.47      0.00
    4    8   12      0.12      0.00
    5    8   12      0.10      0.00
    6    8   12      0.11      0.00
    7    8   12     -0.08      0.00
    8    8   12     -0.15      0.00
    9    8   12      0.05      0.00
    3    9   12     -0.54      0.00
    4    9   12      0.24      0.00
    5    9   12     -0.05      0.00
    6    9   12      0.25      0.00
    7    9   12     -0.22      0.00
    8    9   12     -0.06      0.00
   -1   -7   13     -0.06      0.00
    0   -7   13      0.05      0.00
    1   -7   13      0.14      0.00
    2   -7   13     -0.08      0.00
    3   -7   13     -0.10      0.00
   -2   -6   13     -0.16      0.00
   -1   -6   13      0.14      0.00
    0   -6   13     -0.12      0.00
    1   -6   13      0.25      0.00
    2   -6   13     -0.14      0.00
    3   -6   13     -0.11      0.00
    4   -6   13      0.11      0.00
    5   -6   13     -0.04      0.00
   -3   -5   13     -0.02      0.00
   -2   -5   13     -0.06      0.00
   -1   -5   13      0.05      0.00
    0   -5   13     -0.04      0.00
    1   -5   13      0.19      0.00
    2   -5   13     -0.21      0.00
    3   -5   13      0.08      0.00
    4   -5   13     -0.06      0.00
    5   -5   13      0.06      0.00
    6   -5   13      0.04      0.00
   -3   -4   13      0.15      0.00
   -2   -4   13     -0.09      0.00
   -1   -4   13     -0.10      0.00
    0   -4   13      0.29      0.00
    1   -4   13     -0.15      0.00
    2   -4   13     -0.11      0.00
    3   -4   13      0.25      0.00
    4   -4   13     -0.35      0.00
    5   -4   13      0.36      0.00
    6   -4   13     -0.22      0.00
    7   -4   13     -0.03      0.00
   -4   -3   13     -0.32      0.00
   -3   -3   13      0.38      0.00
   -2   -3   13     -0.33      0.00
   -1   -3   13     -0.02      0.00
    0   -3   13      0.50      0.00
    1   -3   13     -0.58      0.00
    2   -3   13      0.24      0.00
    3   -3   13      0.14      0.00
    4   -3   13     -0.39      0.00
    5   -3   13      0.50      0.00
    6   -3   13     -0.48      0.00
    7   -3   13      0.24      0.00
   -4   -2   13     -0.30      0.00
   -3   -2   13      0.38      0.00
   -2   -2   13     -0.45      0.00
   -1   -2   13      0.15      0.00
    0   -2   13      0.43      0.00
    1   -2   13     -0.75      0.00
    2   -2   13      0.55      0.00
    3   -2   13     -0.13      0.00
    4   -2   13     -0.15      0.00
    5   -2   13      0.29      0.00
    6   -2   13     -0.40      0.00
    7   -2   13      0.30      0.00
    8   -2   13      0.03      0.00
   -3   -1   13      0.15      0.00
   -2   -1   13     -0.20      0.00
   -1   -1   13      0.09      0.00
    0   -1   13      0.24      0.00
    1   -1   13     -0.51      0.00
    2   -1   13      0.49      0.00
    3   -1   13     -0.23      0.00
    4   -1   13      0.04      0.00
    5   -1   13     -0.02      0.00
    6   -1   13     -0.05      0.00
    7   -1   13      0.05      0.00
    8   -1   13      0.19      0.00
   -3    0   13     -0.08      0.00
   -2    0   13      0.14      0.00
   -1    0   13     -0.17      0.00
    0    0   13      0.14      0.00
    1    0   13     -0.08      0.00
    2    0   13      0.10      0.00
    3    0   13     -0.09      0.00
    4    0   13      0.04      0.00
    5    0   13     -0.12      0.00
    6    0   13      0.17      0.00
    7    0   13     -0.20      0.00
    8    0   13      0.36      0.00
    9    0   13     -0.40      0.00
   -3    1   13     -0.19      0.00
   -2    1   13      0.25      0.00
   -1    1   13     -0.32      0.00
    0    1   13      0.16      0.00
    1    1   13      0.17      0.00
    2    1   13     -0.19      0.00
    3    1   13      0.00      0.00
    4    1   13      0.07      0.00
    5    1   13     -0.11      0.00
    6    1   13      0.15      0.00
    7    1   13     -0.17      0.00
    8    1   13      0.29      0.00
    9    1   13     -0.31      0.00
   -3    2   13     -0.18      0.00
   -2    2   13      0.10      0.00
   -1    2   13     -0.19      0.00
    0    2   13      0.15      0.00
    1    2   13      0.17      0.00
    2    2   13     -0.21      0.00
    3    2   13     -0.06      0.00
    4    2   13      0.19      0.00
    5    2   13     -0.18      0.00
    6    2   13      0.10      0.00
    7    2   13      0.03      0.00
    8    2   13     -0.04      0.00
    9    2   13      0.00      0.00
   -2    3   13     -0.16      0.00
   -1    3   13      0.11      0.00
    0    3   13     -0.02      0.00
    1    3   13      0.16      0.00
    2    3   13     -0.16      0.00
    3    3   13     -0.05      0.00
    4    3   13      0.13      0.00
    5    3   13     -0.19      0.00
    6    3   13      0.17      0.00
    7    3   13      0.10      0.00
    8    3   13     -0.32      0.00
    9    3   13      0.31      0.00
   -1    4   13      0.28      0.00
    0    4   13     -0.20      0.00
    1    4   13      0.25      0.00
    2    4   13     -0.18      0.00
    3    4   13      0.10      0.00
    4    4   13     -0.19      0.00
    5    4   13      0.05      0.00
    6    4   13      0.21      0.00
    7    4   13     -0.05      0.00
    8    4   13     -0.29      0.00
    9    4   13      0.38      0.00
   -1    5   13      0.13      0.00
    0    5   13     -0.15      0.00
    1    5   13      0.25      0.00
    2    5   13     -0.14      0.00
    3    5   13      0.13      0.00
    4    5   13     -0.43      0.00
    5    5   13      0.35      0.00
    6    5   13      0.11      0.00
    7    5   13     -0.18      0.00
    8    5   13     -0.10      0.00
    9    5   13      0.21      0.00
    0    6   13      0.12      0.00
    1    6   13      0.05      0.00
    2    6   13      0.08      0.00
    3    6   13     -0.13      0.00
    4    6   13     -0.29      0.00
    5    6   13      0.39      0.00
    6    6   13      0.02      0.00
    7    6   13     -0.16      0.00
    8    6   13     -0.02      0.00
    9    6   13      0.05      0.00
    1    7   13     -0.14      0.00
    2    7   13      0.32      0.00
    3    7   13     -0.47      0.00
    4    7   13      0.07      0.00
    5    7   13      0.17      0.00
    6    7   13      0.07      0.00
    7    7   13     -0.12      0.00
    8    7   13     -0.04      0.00
    3    8   13     -0.59      0.00
    4    8   13      0.31      0.00
    5    8   13     -0.05      0.00
    6    8   13      0.17      0.00
    7    8   13     -0.14      0.00
    1   -6   14      0.32      0.00
   -1   -5   14      0.23      0.00
    0   -5   14     -0.29      0.00
    1   -5   14      0.39      0.00
    2   -5   14     -0.36      0.00
    3   -5   14      0.27      0.00
    4   -5   14     -0.29      0.00
   -2   -4   14     -0.18      0.00
   -1   -4   14      0.25      0.00
    0   -4   14     -0.20      0.00
    1   -4   14      0.23      0.00
    2   -4   14     -0.31      0.00
    3   -4   14      0.40      0.00
    4   -4   14     -0.46      0.00
    5   -4   14      0.42      0.00
   -2   -3   14     -0.37      0.00
   -1   -3   14      0.31      0.00
    0   -3   14     -0.04      0.00
    1   -3   14     -0.13      0.00
    2   -3   14      0.03      0.00
    3   -3   14      0.25      0.00
    4   -3   14     -0.48      0.00
    5   -3   14      0.51      0.00
    6   -3   14     -0.39      0.00
   -2   -2   14     -0.50      0.00
   -1   -2   14      0.37      0.00
    0   -2   14      0.08      0.00
    1   -2   14     -0.46      0.00
    2   -2   14      0.48      0.00
    3   -2   14     -0.13      0.00
    4   -2   14     -0.27      0.00
    5   -2   14      0.48      0.00
    6   -2   14     -0.56      0.00
    7   -2   14      0.36      0.00
   -2   -1   14     -0.33      0.00
   -1   -1   14      0.22      0.00
    0   -1   14      0.17      0.00
    1   -1   14     -0.57      0.00
    2   -1   14      0.72      0.00
    3   -1   14     -0.48      0.00
    4   -1   14      0.06      0.00
    5   -1   14      0.26      0.00
    6   -1   14     -0.52      0.00
    7   -1   14      0.55      0.00
   -2    0   14     -0.01      0.00
   -1    0   14     -0.10      0.00
    0    0   14      0.26      0.00
    1    0   14     -0.42      0.00
    2    0   14      0.60      0.00
    3    0   14     -0.56      0.00
    4    0   14      0.28      0.00
    5    0   14     -0.05      0.00
    6    0   14     -0.19      0.00
    7    0   14      0.39      0.00
    8    0   14     -0.29      0.00
   -1    1   14     -0.29      0.00
    0    1   14      0.30      0.00
    1    1   14     -0.18      0.00
    2    1   14      0.30      0.00
    3    1   14     -0.45      0.00
    4    1   14      0.36      0.00
    5    1   14     -0.26      0.00
    6    1   14      0.18      0.00
    7    1   14      0.00      0.00
    8    1   14     -0.08      0.00
   -1    2   14     -0.19      0.00
    0    2   14      0.23      0.00
    1    2   14     -0.01      0.00
    2    2   14      0.09      0.00
    3    2   14     -0.35      0.00
    4    2   14      0.37      0.00
    5    2   14     -0.33      0.00
    6    2   14      0.33      0.00
    7    2   14     -0.24      0.00
    8    2   14      0.12      0.00
   -1    3   14      0.05      0.00
    0    3   14      0.04      0.00
    1    3   14      0.08      0.00
    2    3   14      0.02      0.00
    3    3   14     -0.26      0.00
    4    3   14      0.26      0.00
    5    3   14     -0.23      0.00
    6    3   14      0.26      0.00
    7    3   14     -0.18      0.00
    8    3   14      0.08      0.00
    0    4   14     -0.15      0.00
    1    4   14      0.17      0.00
    2    4   14     -0.02      0.00
    3    4   14     -0.11      0.00
    4    4   14     -0.02      0.00
    5    4   14      0.03      0.00
    6    4   14      0.11      0.00
    7    4   14     -0.04      0.00
    8    4   14     -0.09      0.00
    1    5   14      0.23      0.00
    2    5   14     -0.04      0.00
    3    5   14     -0.01      0.00
    4    5   14     -0.29      0.00
    5    5   14      0.31      0.00
    6    5   14     -0.02      0.00
    7    5   14      0.00      0.00
    8    5   14     -0.15      0.00
    2    6   14      0.01      0.00
    3    6   14     -0.09      0.00
    4    6   14     -0.28      0.00
    5    6   14      0.38      0.00
    6    6   14     -0.05      0.00
    7    6   14     -0.04      0.00
    1   -3   15      0.16      0.00
    2   -3   15     -0.05      0.00
    3   -3   15      0.11      0.00
    4   -3   15     -0.20      0.00
    0   -2   15     -0.07      0.00
    1   -2   15      0.01      0.00
    2   -2   15      0.11      0.00
    3   -2   15     -0.07      0.00
    4   -2   15     -0.06      0.00
    5   -2   15      0.10      0.00
    0   -1   15      0.19      0.00
    1   -1   15     -0.25      0.00
    2   -1   15      0.35      0.00
    3   -1   15     -0.31      0.00
    4   -1   15      0.13      0.00
    5   -1   15      0.03      0.00
    0    0   15      0.31      0.00
    1    0   15     -0.41      0.00
    2    0   15      0.56      0.00
    3    0   15     -0.56      0.00
    4    0   15      0.35      0.00
    5    0   15     -0.14      0.00
    6    0   15     -0.15      0.00
    1    1   15     -0.29      0.00
    2    1   15      0.55      0.00
    3    1   15     -0.71      0.00
    4    1   15      0.54      0.00
    5    1   15     -0.35      0.00
    6    1   15      0.14      0.00
    1    2   15      0.01      0.00
    2    2   15      0.34      0.00
    3    2   15     -0.68      0.00
    4    2   15      0.60      0.00
    5    2   15     -0.43      0.00
    6    2   15      0.35      0.00
    2    3   15      0.10      0.00
    3    3   15     -0.48      0.00
    4    3   15      0.44      0.00
    5    3   15     -0.28      0.00
    6    3   15      0.26      0.00
    3    4   15     -0.25      0.00
    4    4   15      0.15      0.00
    5    4   15     -0.02      0.00
    6    4   15      0.05      0.00
    1    0    0    -40.32      0.00
    0    1    0     39.70      0.00
    1    1    0    -37.23      0.00
  -10    3    0     -0.18      0.00
    2    3    0      9.93      0.00
   11   11    0      0.20      0.00
   -9  -13    1      0.15      0.00
    2  -13    1      0.05      0.00
  -10  -12    1     -0.11      0.00
    6  -10    1     -0.05      0.00
  -12   -2    1     -0.19      0.00
    0   -1    1     24.11      0.00
   -1    0    1    -25.25      0.00
    0    0    1     31.28      0.00
    1    0    1    -28.33      0.00
   12    0    1     -0.15      0.00
    0    1    1     31.26      0.00
    1    1    1    -30.56      0.00
  -10    4    1     -0.25      0.00
    8   14    1     -0.05      0.00
    2  -13    2     -0.23      0.00
    6  -10    2     -0.06      0.00
    7   -9    2      0.09      0.00
  -12   -5    2      0.00      0.00
   10   -5    2      0.31      0.00
  -12   -4    2      0.11      0.00
   11   -3    2     -0.13      0.00
  -11    1    2     -0.01      0.00
    1   14    2      0.06      0.00
    8   14    2     -0.06      0.00
   -6  -14    3      0.55      0.00
   -1  -14    3     -0.05      0.00
   -8  -13    3      0.20      0.00
  -10  -11    3     -0.08      0.00
    6  -10    3      0.24      0.00
  -11   -9    3      0.22      0.00
    7   -9    3     -0.23      0.00
   10   -5    3      0.26      0.00
  -11    0    3      0.20      0.00
    5    1    3      1.47      0.00
   -5   10    3     -0.17      0.00
   -4  -14    4     -0.23      0.00
   -2  -14    4     -0.30      0.00
  -10  -10    4     -0.14      0.00
    6  -10    4      0.26      0.00
    7   -9    4     -0.31      0.00
  -11   -7    4     -0.06      0.00
   10   -5    4     -0.11      0.00
  -11   -2    4     -0.24      0.00
    3    1    4      1.78      0.00
   -9    4    4      0.02      0.00
   -2   12    4      0.07      0.00
    1  -13    5      0.25      0.00
    3  -12    5      0.03      0.00
  -10   -9    5      0.03      0.00
   10   -5    5     -0.26      0.00
   -9    3    5      0.26      0.00
   -8    5    5     -0.30      0.00
   -5    9    5      0.02      0.00
   -4   10    5     -0.05      0.00
    4   14    5     -0.26      0.00
    6   14    5      0.03      0.00
   -5  -13    6      0.48      0.00
    0  -13    6     -0.20      0.00
   -7  -12    6     -0.06      0.00
   -8  -11    6      0.11      0.00
  -10   -7    6     -0.03      0.00
   11   -3    6      0.05      0.00
   -9    2    6     -0.03      0.00
   11   11    6      0.09      0.00
   -2  -13    7      0.03      0.00
   -6  -12    7     -0.02      0.00
    0  -12    7     -0.01      0.00
    2  -12    7      0.24      0.00
   -8  -10    7      0.05      0.00
   -9   -8    7      0.21      0.00
    9   -6    7      0.14      0.00
   12    0    7     -0.30      0.00
   -8    3    7      0.04      0.00
   -7    5    7     -0.24      0.00
   -6  -11    8      0.14      0.00
    6   -9    8     -0.30      0.00
    7   -8    8     -0.06      0.00
    8   -7    8      0.22      0.00
   -9   -5    8     -0.35      0.00
   -9   -4    8     -0.10      0.00
   -9   -3    8      0.21      0.00
   12    8    8     -0.05      0.00
   -2   10    8     -0.14      0.00
   11   10    8      0.29      0.00
    9   12    8      0.05      0.00
    2  -11    9      0.05      0.00
   -6  -10    9      0.29      0.00
    4  -10    9      0.12      0.00
   -8   -1    9     -0.20      0.00
   12    2    9      0.51      0.00
   -1   10    9      0.22      0.00
    3   12    9     -0.42      0.00
   -2  -11   10     -0.01      0.00
   -1  -11   10      0.07      0.00
    0  -11   10     -0.01      0.00
    3  -10   10     -0.05      0.00
    6   -8   10      0.15      0.00
    7   -7   10      0.05      0.00
    8   -6   10      0.05      0.00
   -7    0   10      0.32      0.00
   -4    6   10      0.30      0.00
    2   11   10      0.26      0.00
   -2  -10   11      0.37      0.00
    1  -10   11     -0.31      0.00
   -4   -9   11      0.43      0.00
   -5   -8   11     -0.24      0.00
    5   -8   11     -0.15      0.00
   10   -2   11      0.19      0.00
   11    1   11      0.28      0.00
   -5    3   11      0.78      0.00
    0    9   11      0.24      0.00
   -1   -9   12     -0.59      0.00
    0   -9   12      0.44      0.00
    1   -9   12     -0.13      0.00
   -4    3   12     -0.38      0.00
   -2    6   12      0.11      0.00
   -1    7   12     -0.26      0.00
   10    7   12      0.01      0.00
    2    9   12      0.41      0.00
   -2   -7   13     -0.09      0.00
   -3   -6   13     -0.02      0.00
   -4   -4   13     -0.24      0.00
   -4   -1   13     -0.22      0.00
    9   -1   13     -0.27      0.00
   -2    4   13     -0.28      0.00
    0   -6   14     -0.19      0.00
    2   -6   14     -0.21      0.00
   -2    1   14      0.10      0.00
    4    7   14     -0.07      0.00
    5    7   14      0.22      0.00
    6    7   14      0.02      0.00
    2   -4   15     -0.12      0.00
    0   -3   15     -0.26      0.00
    6   -1   15     -0.21      0.00
    0    1   15      0.19      0.00
    7    1   15      0.16      0.00
    7    2   15     -0.19      0.00
    1    3   15      0.20      0.00
    7    3   15     -0.24      0.00
    2    4   15      0.01      0.00
    5    5   15      0.14      0.00
    0    0    0      0.00      0.00
# SQUEEZE RESULTS (Version =  21116)
# Note: Data are Listed for all Voids in the P1 Unit Cell
# i.e. Centre of Gravity, Solvent Accessible Volume,
# Recovered number of Electrons in the Void and
# Details about the Squeezed Material
loop_
  _platon_squeeze_void_nr
  _platon_squeeze_void_average_x
  _platon_squeeze_void_average_y
  _platon_squeeze_void_average_z
  _platon_squeeze_void_volume
  _platon_squeeze_void_count_electrons
  _platon_squeeze_void_content
   1  0.500  0.000  1.000       209        45 ' '
# Missing Reflections Below sin(th)/lambda = 0.25
loop_
  _platon_missing_refln_index_h
  _platon_missing_refln_index_k
  _platon_missing_refln_index_l
  _platon_missing_refln_theta
    1    0    0     2.063
    0    1    0     1.756
    1    1    0     2.215
    2    3    0     5.500
    0   -1    1     2.313
   -1    0    1     2.938
    0    0    1     1.610
    1    0    1     2.251
    0    1    1     2.451
    1    1    1     2.458
    5    1    3     9.785
    3    1    4     7.469
_platon_squeeze_void_probe_radius                  1.20
_platon_squeeze_details
)
TITL 171216_s1_P -1         R = 0.11
CELL   10.8707   12.3194   13.1341     87.96     74.65     70.53
SPGR P-1
# Solvent Accessible Volume =       209
# Electrons Found in S.A.V. =        45
# Note: Atoms in Void as Cxxx and Qxxx all others
C101 0.485 0.985 0.095 !       2.21 eA-3
C102 0.471 0.044 0.004 !       1.83 eA-3
C103 0.468 0.047 0.174 !       1.75 eA-3
C104 0.505 0.890 0.178 !       1.26 eA-3
Q105 0.626 0.877 0.341 !       0.59 eA-3
Q106 0.613 0.915 0.396 !       0.57 eA-3
Q107 0.644 0.942 0.327 !       0.51 eA-3
Q108 0.530 0.783 0.282 !       0.51 eA-3
)
;
_shelx_fab_checksum              32636
